# Supplementary material for: Structural characterization of surface immobilized platinum hydrides by sensitivity-enhanced 195Pt solid state NMR spectroscopy and DFT calculations
Source: Chem Sci. 2024 Nov 20;16(3):1271–87. doi: 10.1039/d4sc06450j (PMC11638849; doi:10.1039/d4sc06450j)
Supplement: SC-016-D4SC06450J-s002 [file SC-016-D4SC06450J-s002.cif]

# Supplementary Information (SI) for Chemical Science.
# This journal is © The Royal Society of Chemistry 2024

####################################################################### 
# 
# This file contains crystal structure data downloaded from the 
# Cambridge Structural Database (CSD) hosted by the Cambridge 
# Crystallographic Data Centre (CCDC).
# 
# Full information about CCDC data access policies and citation 
# guidelines are available at http://www.ccdc.cam.ac.uk/access/V1 
# 
# Audit and citation data items may have been added by the CCDC. 
# Please retain this information to preserve the provenance of 
# this file and to allow appropriate attribution of the data. 
# 
#######################################################################

data_Pt-H-PtBu3_2-CH3CN-BF4
_audit_block_doi                 10.5517/ccdc.csd.cc2jjpnf
_database_code_depnum_ccdc_archive 'CCDC 2339745'
loop_
_audit_author_name
_audit_author_address
'Wolfgang Frey'
;University of Stuttgart
Germany
;
_audit_update_record             
;
2024-03-12 deposited with the CCDC.	2024-11-20 downloaded from the CCDC.
;

_audit_creation_method           SHELXL-2014/7
_shelx_SHELXL_version_number     2014/7
_chemical_name_systematic        'Pt-H_PtBu3_2-CH3CN [BF3]'
_chemical_name_common            ?
_chemical_melting_point          ?
_chemical_formula_moiety         'C26 H58 N P2 Pt, B F4'
_chemical_formula_sum            'C26 H58 B F4 N P2 Pt'
_chemical_formula_weight         728.57

loop_
_atom_type_symbol
_atom_type_description
_atom_type_scat_dispersion_real
_atom_type_scat_dispersion_imag
_atom_type_scat_source
C C 0.0033 0.0016 'International Tables Vol C Tables 4.2.6.8 and 6.1.1.4'
H H 0.0000 0.0000 'International Tables Vol C Tables 4.2.6.8 and 6.1.1.4'
B B 0.0013 0.0007 'International Tables Vol C Tables 4.2.6.8 and 6.1.1.4'
N N 0.0061 0.0033 'International Tables Vol C Tables 4.2.6.8 and 6.1.1.4'
F F 0.0171 0.0103 'International Tables Vol C Tables 4.2.6.8 and 6.1.1.4'
P P 0.1023 0.0942 'International Tables Vol C Tables 4.2.6.8 and 6.1.1.4'
Pt Pt -1.7033 8.3905 'International Tables Vol C Tables 4.2.6.8 and 6.1.1.4'

_space_group_crystal_system      monoclinic
_space_group_IT_number           14
_space_group_name_H-M_alt        'P 21/n'
_space_group_name_Hall           '-P 2yn'

_shelx_space_group_comment       
;
The symmetry employed for this shelxl refinement is uniquely defined
by the following loop, which should always be used as a source of
symmetry information in preference to the above space-group names.
They are only intended as comments.
;

loop_
_space_group_symop_operation_xyz
'x, y, z'
'-x+1/2, y+1/2, -z+1/2'
'-x, -y, -z'
'x-1/2, -y-1/2, z-1/2'

_cell_length_a                   8.585(2)
_cell_length_b                   12.110(3)
_cell_length_c                   29.773(6)
_cell_angle_alpha                90
_cell_angle_beta                 90.461(9)
_cell_angle_gamma                90
_cell_volume                     3095.2(14)
_cell_formula_units_Z            4
_cell_measurement_temperature    150(2)
_cell_measurement_reflns_used    5278
_cell_measurement_theta_min      1.682
_cell_measurement_theta_max      28.392

_exptl_crystal_description       prism
_exptl_crystal_colour            colourless
_exptl_crystal_density_meas      ?
_exptl_crystal_density_method    ?
_exptl_crystal_density_diffrn    1.563
_exptl_crystal_F_000             1480
_exptl_transmission_factor_min   ?
_exptl_transmission_factor_max   ?
_exptl_crystal_size_max          0.073
_exptl_crystal_size_mid          0.062
_exptl_crystal_size_min          0.043
_exptl_absorpt_coefficient_mu    4.677
_shelx_estimated_absorpt_T_min   0.726
_shelx_estimated_absorpt_T_max   0.824
_exptl_absorpt_correction_type   multi-scan
_exptl_absorpt_correction_T_min  0.6496
_exptl_absorpt_correction_T_max  0.7365
_exptl_absorpt_process_details   'Blessing, 1995'
_exptl_absorpt_special_details   ?
_diffrn_ambient_temperature      150(2)
_diffrn_radiation_wavelength     0.71073
_diffrn_radiation_type           MoK\a
_diffrn_source                   'fine-focus sealed tube'
_diffrn_measurement_device_type  'Bruker Kappa APEXII Duo'
_diffrn_measurement_method       'Omega + Phi Scans'
_diffrn_detector_area_resol_mean ?
_diffrn_reflns_number            28228
_diffrn_reflns_av_unetI/netI     0.1473
_diffrn_reflns_av_R_equivalents  0.1200
_diffrn_reflns_limit_h_min       -11
_diffrn_reflns_limit_h_max       11
_diffrn_reflns_limit_k_min       -16
_diffrn_reflns_limit_k_max       15
_diffrn_reflns_limit_l_min       -38
_diffrn_reflns_limit_l_max       39
_diffrn_reflns_theta_min         1.682
_diffrn_reflns_theta_max         28.392
_diffrn_reflns_theta_full        25.242
_diffrn_measured_fraction_theta_max 0.980
_diffrn_measured_fraction_theta_full 1.000
_diffrn_reflns_Laue_measured_fraction_max 0.980
_diffrn_reflns_Laue_measured_fraction_full 1.000
_diffrn_reflns_point_group_measured_fraction_max 0.980
_diffrn_reflns_point_group_measured_fraction_full 1.000
_reflns_number_total             7714
_reflns_number_gt                5278
_reflns_threshold_expression     'I > 2\s(I)'
_reflns_Friedel_coverage         0.000
_reflns_Friedel_fraction_max     .
_reflns_Friedel_fraction_full    .

_reflns_special_details          
;
 Reflections were merged by SHELXL according to the crystal
 class for the calculation of statistics and refinement.
 
 _reflns_Friedel_fraction is defined as the number of unique
 Friedel pairs measured divided by the number that would be
 possible theoretically, ignoring centric projections and
 systematic absences.
;

_computing_data_collection       'Bruker APEXII Software Suite, 2008'
_computing_cell_refinement       'Bruker APEXII Software Suite, 2008'
_computing_data_reduction        'Bruker APEXII Software Suite, 2008'
_computing_structure_solution    'SHELXS-2014/7 (Sheldrick, 2014)'
_computing_structure_refinement  'SHELXL-2014/7 (Sheldrick, 2014)'
_computing_molecular_graphics    'SHELXTL-plus, XP (sheldrick, 1998)'
_computing_publication_material  ?
_refine_special_details          
;
 Refined as a 2-component twin.
;
_refine_ls_structure_factor_coef Fsqd
_refine_ls_matrix_type           full
_refine_ls_weighting_scheme      calc
_refine_ls_weighting_details     
'w=1/[\s^2^(Fo^2^)+(0.0501P)^2^+97.6813P] where P=(Fo^2^+2Fc^2^)/3'
_atom_sites_solution_primary     direct
_atom_sites_solution_secondary   difmap
_atom_sites_solution_hydrogens   mixed
_refine_ls_hydrogen_treatment    constr
_refine_ls_extinction_method     'SHELXL-2014/7 (Sheldrick 2014'
_refine_ls_extinction_coef       0.0018(2)
_refine_ls_extinction_expression Fc^*^=kFc[1+0.001xFc^2^\l^3^/sin(2\q)]^-1/4^
_refine_ls_number_reflns         7714
_refine_ls_number_parameters     319
_refine_ls_number_restraints     18
_refine_ls_R_factor_all          0.1365
_refine_ls_R_factor_gt           0.0863
_refine_ls_wR_factor_ref         0.1980
_refine_ls_wR_factor_gt          0.1705
_refine_ls_goodness_of_fit_ref   1.046
_refine_ls_restrained_S_all      1.046
_refine_ls_shift/su_max          0.000
_refine_ls_shift/su_mean         0.000

loop_
_atom_site_label
_atom_site_type_symbol
_atom_site_fract_x
_atom_site_fract_y
_atom_site_fract_z
_atom_site_U_iso_or_equiv
_atom_site_adp_type
_atom_site_occupancy
_atom_site_site_symmetry_order
_atom_site_calc_flag
_atom_site_refinement_flags_posn
_atom_site_refinement_flags_adp
_atom_site_refinement_flags_occupancy
_atom_site_disorder_assembly
_atom_site_disorder_group
Pt1 Pt 0.30129(9) 0.61890(4) 0.11968(2) 0.01715(17) Uani 1 1 d . . . . .
H1 H 0.2093 0.5821 0.0875 0.021 Uiso 1 1 d . U . . .
P1 P 0.2901(5) 0.4540(3) 0.16081(11) 0.0130(7) Uani 1 1 d . . . . .
P2 P 0.2431(5) 0.7596(3) 0.06896(13) 0.0162(9) Uani 1 1 d . . . . .
C1 C 0.179(2) 0.3455(12) 0.1280(5) 0.017(3) Uani 1 1 d . . . . .
C2 C 0.182(2) 0.2281(13) 0.1475(5) 0.024(4) Uani 1 1 d . . . . .
H2A H 0.1463 0.2298 0.1787 0.036 Uiso 1 1 calc R U . . .
H2B H 0.1132 0.1802 0.1297 0.036 Uiso 1 1 calc R U . . .
H2C H 0.2886 0.1992 0.1466 0.036 Uiso 1 1 calc R U . . .
C3 C 0.236(2) 0.3378(15) 0.0790(5) 0.025(4) Uani 1 1 d . . . . .
H3A H 0.2353 0.4115 0.0655 0.038 Uiso 1 1 calc R U . . .
H3B H 0.3420 0.3080 0.0787 0.038 Uiso 1 1 calc R U . . .
H3C H 0.1666 0.2890 0.0618 0.038 Uiso 1 1 calc R U . . .
C4 C 0.003(2) 0.3780(16) 0.1243(6) 0.031(4) Uani 1 1 d . U . . .
H4A H -0.0067 0.4527 0.1120 0.046 Uiso 1 1 calc R U . . .
H4B H -0.0517 0.3258 0.1045 0.046 Uiso 1 1 calc R U . . .
H4C H -0.0443 0.3758 0.1542 0.046 Uiso 1 1 calc R U . . .
C5 C 0.483(2) 0.3888(14) 0.1766(5) 0.022(3) Uani 1 1 d . . . . .
C6 C 0.553(2) 0.3309(16) 0.1353(6) 0.032(4) Uani 1 1 d . U . . .
H6A H 0.4800 0.2753 0.1239 0.048 Uiso 1 1 calc R U . . .
H6B H 0.5730 0.3857 0.1118 0.048 Uiso 1 1 calc R U . . .
H6C H 0.6513 0.2951 0.1439 0.048 Uiso 1 1 calc R U . . .
C7 C 0.609(2) 0.4739(14) 0.1910(6) 0.028(4) Uani 1 1 d . . . . .
H7A H 0.5735 0.5148 0.2174 0.042 Uiso 1 1 calc R U . . .
H7B H 0.7063 0.4350 0.1984 0.042 Uiso 1 1 calc R U . . .
H7C H 0.6280 0.5256 0.1663 0.042 Uiso 1 1 calc R U . . .
C8 C 0.474(2) 0.3021(14) 0.2155(5) 0.025(4) Uani 1 1 d . . . . .
H8A H 0.4300 0.3369 0.2422 0.037 Uiso 1 1 calc R U . . .
H8B H 0.4085 0.2401 0.2061 0.037 Uiso 1 1 calc R U . . .
H8C H 0.5794 0.2751 0.2225 0.037 Uiso 1 1 calc R U . . .
C9 C 0.180(2) 0.4895(12) 0.2136(5) 0.017(3) Uani 1 1 d . . . . .
C10 C 0.110(2) 0.3914(16) 0.2383(5) 0.029(4) Uani 1 1 d . . . . .
H10A H 0.1933 0.3392 0.2463 0.043 Uiso 1 1 calc R U . . .
H10B H 0.0593 0.4172 0.2657 0.043 Uiso 1 1 calc R U . . .
H10C H 0.0336 0.3546 0.2189 0.043 Uiso 1 1 calc R U . . .
C11 C 0.288(2) 0.5499(13) 0.2472(5) 0.022(3) Uani 1 1 d . . . . .
H11A H 0.3733 0.5008 0.2562 0.034 Uiso 1 1 calc R U . . .
H11B H 0.3306 0.6162 0.2331 0.034 Uiso 1 1 calc R U . . .
H11C H 0.2282 0.5710 0.2738 0.034 Uiso 1 1 calc R U . . .
C12 C 0.052(2) 0.5695(15) 0.2013(6) 0.027(4) Uani 1 1 d . . . . .
H12A H 0.0969 0.6327 0.1854 0.041 Uiso 1 1 calc R U . . .
H12B H -0.0243 0.5326 0.1819 0.041 Uiso 1 1 calc R U . . .
H12C H 0.0013 0.5953 0.2287 0.041 Uiso 1 1 calc R U . . .
C13 C 0.318(2) 0.7132(13) 0.0124(5) 0.020(3) Uani 1 1 d . . . . .
C14 C 0.216(3) 0.6200(16) -0.0071(5) 0.038(5) Uani 1 1 d . . . . .
H14A H 0.2053 0.5611 0.0152 0.056 Uiso 1 1 calc R U . . .
H14B H 0.1130 0.6493 -0.0149 0.056 Uiso 1 1 calc R U . . .
H14C H 0.2653 0.5901 -0.0341 0.056 Uiso 1 1 calc R U . . .
C15 C 0.332(3) 0.8031(16) -0.0237(5) 0.036(5) Uani 1 1 d . . . . .
H15A H 0.3962 0.8638 -0.0122 0.054 Uiso 1 1 calc R U . . .
H15B H 0.3800 0.7719 -0.0506 0.054 Uiso 1 1 calc R U . . .
H15C H 0.2278 0.8311 -0.0314 0.054 Uiso 1 1 calc R U . . .
C16 C 0.481(3) 0.6616(17) 0.0195(7) 0.040(5) Uani 1 1 d . . . . .
H16A H 0.4751 0.6038 0.0425 0.060 Uiso 1 1 calc R U . . .
H16B H 0.5169 0.6293 -0.0087 0.060 Uiso 1 1 calc R U . . .
H16C H 0.5543 0.7188 0.0294 0.060 Uiso 1 1 calc R U . . .
C17 C 0.330(2) 0.9003(14) 0.0842(5) 0.028(4) Uani 1 1 d . . . . .
C18 C 0.303(3) 0.9246(14) 0.1342(5) 0.033(4) Uani 1 1 d . . . . .
H18A H 0.3361 0.8607 0.1521 0.050 Uiso 1 1 calc R U . . .
H18B H 0.3644 0.9894 0.1431 0.050 Uiso 1 1 calc R U . . .
H18C H 0.1925 0.9390 0.1391 0.050 Uiso 1 1 calc R U . . .
C19 C 0.281(2) 0.9976(14) 0.0558(5) 0.029(4) Uani 1 1 d . . . . .
H19A H 0.2988 0.9809 0.0241 0.043 Uiso 1 1 calc R U . . .
H19B H 0.1699 1.0123 0.0604 0.043 Uiso 1 1 calc R U . . .
H19C H 0.3418 1.0628 0.0645 0.043 Uiso 1 1 calc R U . . .
C20 C 0.510(2) 0.8922(17) 0.0783(6) 0.037(5) Uani 1 1 d . . . . .
H20A H 0.5500 0.8301 0.0960 0.056 Uiso 1 1 calc R U . . .
H20B H 0.5337 0.8806 0.0465 0.056 Uiso 1 1 calc R U . . .
H20C H 0.5586 0.9609 0.0887 0.056 Uiso 1 1 calc R U . . .
C21 C 0.023(2) 0.7825(16) 0.0638(7) 0.028(4) Uani 1 1 d . . . . .
C22 C -0.032(2) 0.8467(17) 0.1043(6) 0.036(5) Uani 1 1 d . . . . .
H22A H 0.0007 0.8087 0.1319 0.054 Uiso 1 1 calc R U . . .
H22B H 0.0124 0.9211 0.1038 0.054 Uiso 1 1 calc R U . . .
H22C H -0.1463 0.8518 0.1035 0.054 Uiso 1 1 calc R U . . .
C23 C -0.030(2) 0.8431(17) 0.0210(7) 0.038(5) Uani 1 1 d . . . . .
H23A H 0.0058 0.8022 -0.0054 0.057 Uiso 1 1 calc R U . . .
H23B H -0.1435 0.8482 0.0205 0.057 Uiso 1 1 calc R U . . .
H23C H 0.0152 0.9175 0.0208 0.057 Uiso 1 1 calc R U . . .
C24 C -0.066(3) 0.6708(18) 0.0657(7) 0.044(5) Uani 1 1 d . . . . .
H24A H -0.0355 0.6246 0.0403 0.065 Uiso 1 1 calc R U . . .
H24B H -0.0405 0.6327 0.0939 0.065 Uiso 1 1 calc R U . . .
H24C H -0.1784 0.6848 0.0643 0.065 Uiso 1 1 calc R U . . .
N1 N 0.4745(18) 0.6970(11) 0.1579(5) 0.022(3) Uani 1 1 d . . . . .
C25 C 0.577(2) 0.7320(13) 0.1766(5) 0.019(3) Uani 1 1 d . . . . .
C26 C 0.708(2) 0.7759(16) 0.2030(5) 0.030(4) Uani 1 1 d . . . . .
H26A H 0.7167 0.8557 0.1982 0.046 Uiso 1 1 calc R U . . .
H26B H 0.8049 0.7399 0.1935 0.046 Uiso 1 1 calc R U . . .
H26C H 0.6912 0.7612 0.2350 0.046 Uiso 1 1 calc R U . . .
B1 B 0.793(3) 0.0814(17) 0.1738(7) 0.027(4) Uani 1 1 d . . . . .
F1 F 0.8373(13) 0.1786(9) 0.1972(4) 0.037(3) Uani 1 1 d . . . . .
F2 F 0.805(2) 0.1019(9) 0.1284(3) 0.056(3) Uani 1 1 d . . . . .
F3 F 0.9030(15) -0.0008(9) 0.1851(4) 0.043(3) Uani 1 1 d . . . . .
F4 F 0.6498(14) 0.0502(11) 0.1844(5) 0.051(3) Uani 1 1 d . U . . .

loop_
_atom_site_aniso_label
_atom_site_aniso_U_11
_atom_site_aniso_U_22
_atom_site_aniso_U_33
_atom_site_aniso_U_23
_atom_site_aniso_U_13
_atom_site_aniso_U_12
Pt1 0.0264(3) 0.0125(2) 0.0126(2) 0.0013(3) 0.0003(2) -0.0005(4)
P1 0.015(2) 0.0109(17) 0.0135(16) 0.0005(13) 0.0010(16) 0.0007(18)
P2 0.023(2) 0.014(2) 0.0121(17) 0.0006(15) 0.0013(15) 0.0010(16)
C1 0.023(9) 0.011(6) 0.017(7) -0.004(5) 0.003(6) -0.003(6)
C2 0.030(10) 0.022(8) 0.020(7) 0.000(6) -0.004(8) -0.006(8)
C3 0.023(10) 0.035(10) 0.017(7) -0.006(7) -0.002(6) -0.003(8)
C4 0.037(7) 0.025(7) 0.031(7) -0.001(7) -0.003(6) -0.012(7)
C5 0.033(10) 0.014(8) 0.018(7) 0.000(7) 0.003(6) -0.006(8)
C6 0.042(8) 0.025(7) 0.030(7) -0.004(6) 0.008(6) 0.009(7)
C7 0.040(12) 0.016(9) 0.029(9) -0.002(7) -0.007(8) 0.008(8)
C8 0.040(12) 0.016(8) 0.018(8) 0.001(7) -0.012(7) 0.000(8)
C9 0.018(9) 0.014(7) 0.018(7) 0.001(6) 0.006(6) 0.001(7)
C10 0.038(11) 0.030(10) 0.019(8) -0.007(7) 0.011(7) -0.014(9)
C11 0.030(10) 0.025(9) 0.012(6) -0.005(6) -0.003(7) 0.003(9)
C12 0.038(12) 0.022(9) 0.022(8) 0.008(7) 0.012(8) 0.010(8)
C13 0.022(9) 0.024(8) 0.015(7) 0.002(6) 0.005(7) 0.003(8)
C14 0.053(13) 0.031(9) 0.028(8) -0.008(8) -0.006(9) 0.016(12)
C15 0.057(16) 0.033(10) 0.019(8) -0.001(7) 0.002(9) -0.008(10)
C16 0.043(13) 0.033(11) 0.044(12) -0.002(9) 0.019(10) 0.012(10)
C17 0.045(13) 0.028(10) 0.010(7) -0.002(6) -0.006(7) -0.004(9)
C18 0.065(13) 0.025(9) 0.011(7) -0.004(6) -0.011(9) 0.001(11)
C19 0.031(11) 0.026(9) 0.029(8) 0.001(7) 0.020(8) 0.005(9)
C20 0.041(12) 0.034(12) 0.036(10) 0.009(9) 0.001(9) -0.013(10)
C21 0.007(9) 0.030(10) 0.046(11) 0.004(9) -0.006(8) -0.002(8)
C22 0.030(11) 0.037(12) 0.040(11) 0.007(9) 0.009(8) -0.004(9)
C23 0.032(12) 0.032(11) 0.049(12) 0.003(9) -0.009(9) 0.004(9)
C24 0.037(13) 0.042(13) 0.052(13) 0.016(10) -0.005(10) 0.007(11)
N1 0.024(8) 0.016(7) 0.027(7) 0.001(6) -0.001(6) -0.011(6)
C25 0.016(9) 0.012(8) 0.027(8) -0.001(7) -0.008(7) 0.002(7)
C26 0.018(9) 0.042(11) 0.031(9) 0.007(8) -0.007(8) -0.003(10)
B1 0.014(10) 0.035(11) 0.033(10) -0.003(8) 0.011(9) 0.001(10)
F1 0.031(7) 0.035(6) 0.043(6) -0.014(5) 0.006(5) -0.005(5)
F2 0.083(9) 0.045(7) 0.039(7) -0.005(5) -0.014(8) 0.013(8)
F3 0.059(8) 0.025(6) 0.045(7) -0.004(5) -0.009(6) 0.008(6)
F4 0.028(6) 0.050(7) 0.075(7) -0.002(6) 0.006(5) -0.007(5)

_geom_special_details            
;
 All esds (except the esd in the dihedral angle between two l.s. planes)
 are estimated using the full covariance matrix.  The cell esds are taken
 into account individually in the estimation of esds in distances, angles
 and torsion angles; correlations between esds in cell parameters are only
 used when they are defined by crystal symmetry.  An approximate (isotropic)
 treatment of cell esds is used for estimating esds involving l.s. planes.
;

loop_
_geom_bond_atom_site_label_1
_geom_bond_atom_site_label_2
_geom_bond_distance
_geom_bond_site_symmetry_2
_geom_bond_publ_flag
Pt1 N1 2.091(14) . ?
Pt1 P2 2.328(4) . ?
Pt1 P1 2.345(4) . ?
Pt1 H1 1.3145 . ?
P1 C9 1.889(15) . ?
P1 C5 1.889(18) . ?
P1 C1 1.892(15) . ?
P2 C13 1.893(15) . ?
P2 C21 1.913(18) . ?
P2 C17 1.916(18) . ?
C1 C2 1.54(2) . ?
C1 C3 1.54(2) . ?
C1 C4 1.57(2) . ?
C2 H2A 0.9800 . ?
C2 H2B 0.9800 . ?
C2 H2C 0.9800 . ?
C3 H3A 0.9800 . ?
C3 H3B 0.9800 . ?
C3 H3C 0.9800 . ?
C4 H4A 0.9800 . ?
C4 H4B 0.9800 . ?
C4 H4C 0.9800 . ?
C5 C6 1.54(2) . ?
C5 C7 1.56(2) . ?
C5 C8 1.57(2) . ?
C6 H6A 0.9800 . ?
C6 H6B 0.9800 . ?
C6 H6C 0.9800 . ?
C7 H7A 0.9800 . ?
C7 H7B 0.9800 . ?
C7 H7C 0.9800 . ?
C8 H8A 0.9800 . ?
C8 H8B 0.9800 . ?
C8 H8C 0.9800 . ?
C9 C12 1.50(2) . ?
C9 C10 1.52(2) . ?
C9 C11 1.54(2) . ?
C10 H10A 0.9800 . ?
C10 H10B 0.9800 . ?
C10 H10C 0.9800 . ?
C11 H11A 0.9800 . ?
C11 H11B 0.9800 . ?
C11 H11C 0.9800 . ?
C12 H12A 0.9800 . ?
C12 H12B 0.9800 . ?
C12 H12C 0.9800 . ?
C13 C15 1.54(2) . ?
C13 C14 1.54(3) . ?
C13 C16 1.54(3) . ?
C14 H14A 0.9800 . ?
C14 H14B 0.9800 . ?
C14 H14C 0.9800 . ?
C15 H15A 0.9800 . ?
C15 H15B 0.9800 . ?
C15 H15C 0.9800 . ?
C16 H16A 0.9800 . ?
C16 H16B 0.9800 . ?
C16 H16C 0.9800 . ?
C17 C19 1.51(2) . ?
C17 C18 1.54(2) . ?
C17 C20 1.55(3) . ?
C18 H18A 0.9800 . ?
C18 H18B 0.9800 . ?
C18 H18C 0.9800 . ?
C19 H19A 0.9800 . ?
C19 H19B 0.9800 . ?
C19 H19C 0.9800 . ?
C20 H20A 0.9800 . ?
C20 H20B 0.9800 . ?
C20 H20C 0.9800 . ?
C21 C22 1.52(3) . ?
C21 C23 1.54(3) . ?
C21 C24 1.56(3) . ?
C22 H22A 0.9800 . ?
C22 H22B 0.9800 . ?
C22 H22C 0.9800 . ?
C23 H23A 0.9800 . ?
C23 H23B 0.9800 . ?
C23 H23C 0.9800 . ?
C24 H24A 0.9800 . ?
C24 H24B 0.9800 . ?
C24 H24C 0.9800 . ?
N1 C25 1.12(2) . ?
C25 C26 1.47(2) . ?
C26 H26A 0.9800 . ?
C26 H26B 0.9800 . ?
C26 H26C 0.9800 . ?
B1 F4 1.33(2) . ?
B1 F2 1.38(2) . ?
B1 F3 1.41(2) . ?
B1 F1 1.42(2) . ?

loop_
_geom_angle_atom_site_label_1
_geom_angle_atom_site_label_2
_geom_angle_atom_site_label_3
_geom_angle
_geom_angle_site_symmetry_1
_geom_angle_site_symmetry_3
_geom_angle_publ_flag
N1 Pt1 P2 99.8(4) . . ?
N1 Pt1 P1 97.6(4) . . ?
P2 Pt1 P1 162.25(15) . . ?
N1 Pt1 H1 166.0 . . ?
P2 Pt1 H1 69.6 . . ?
P1 Pt1 H1 93.7 . . ?
C9 P1 C5 109.4(7) . . ?
C9 P1 C1 109.4(7) . . ?
C5 P1 C1 106.1(7) . . ?
C9 P1 Pt1 105.2(5) . . ?
C5 P1 Pt1 116.5(5) . . ?
C1 P1 Pt1 110.1(5) . . ?
C13 P2 C21 108.3(8) . . ?
C13 P2 C17 109.8(7) . . ?
C21 P2 C17 105.9(9) . . ?
C13 P2 Pt1 106.7(5) . . ?
C21 P2 Pt1 111.4(6) . . ?
C17 P2 Pt1 114.6(5) . . ?
C2 C1 C3 107.2(12) . . ?
C2 C1 C4 105.9(14) . . ?
C3 C1 C4 105.3(13) . . ?
C2 C1 P1 116.1(10) . . ?
C3 C1 P1 111.5(11) . . ?
C4 C1 P1 110.2(11) . . ?
C1 C2 H2A 109.5 . . ?
C1 C2 H2B 109.5 . . ?
H2A C2 H2B 109.5 . . ?
C1 C2 H2C 109.5 . . ?
H2A C2 H2C 109.5 . . ?
H2B C2 H2C 109.5 . . ?
C1 C3 H3A 109.5 . . ?
C1 C3 H3B 109.5 . . ?
H3A C3 H3B 109.5 . . ?
C1 C3 H3C 109.5 . . ?
H3A C3 H3C 109.5 . . ?
H3B C3 H3C 109.5 . . ?
C1 C4 H4A 109.5 . . ?
C1 C4 H4B 109.5 . . ?
H4A C4 H4B 109.5 . . ?
C1 C4 H4C 109.5 . . ?
H4A C4 H4C 109.5 . . ?
H4B C4 H4C 109.5 . . ?
C6 C5 C7 104.2(14) . . ?
C6 C5 C8 107.8(14) . . ?
C7 C5 C8 106.0(13) . . ?
C6 C5 P1 109.8(12) . . ?
C7 C5 P1 113.6(12) . . ?
C8 C5 P1 114.7(12) . . ?
C5 C6 H6A 109.5 . . ?
C5 C6 H6B 109.5 . . ?
H6A C6 H6B 109.5 . . ?
C5 C6 H6C 109.5 . . ?
H6A C6 H6C 109.5 . . ?
H6B C6 H6C 109.5 . . ?
C5 C7 H7A 109.5 . . ?
C5 C7 H7B 109.5 . . ?
H7A C7 H7B 109.5 . . ?
C5 C7 H7C 109.5 . . ?
H7A C7 H7C 109.5 . . ?
H7B C7 H7C 109.5 . . ?
C5 C8 H8A 109.5 . . ?
C5 C8 H8B 109.5 . . ?
H8A C8 H8B 109.5 . . ?
C5 C8 H8C 109.5 . . ?
H8A C8 H8C 109.5 . . ?
H8B C8 H8C 109.5 . . ?
C12 C9 C10 109.4(15) . . ?
C12 C9 C11 106.5(13) . . ?
C10 C9 C11 106.9(12) . . ?
C12 C9 P1 108.3(10) . . ?
C10 C9 P1 115.2(11) . . ?
C11 C9 P1 110.3(11) . . ?
C9 C10 H10A 109.5 . . ?
C9 C10 H10B 109.5 . . ?
H10A C10 H10B 109.5 . . ?
C9 C10 H10C 109.5 . . ?
H10A C10 H10C 109.5 . . ?
H10B C10 H10C 109.5 . . ?
C9 C11 H11A 109.5 . . ?
C9 C11 H11B 109.5 . . ?
H11A C11 H11B 109.5 . . ?
C9 C11 H11C 109.5 . . ?
H11A C11 H11C 109.5 . . ?
H11B C11 H11C 109.5 . . ?
C9 C12 H12A 109.5 . . ?
C9 C12 H12B 109.5 . . ?
H12A C12 H12B 109.5 . . ?
C9 C12 H12C 109.5 . . ?
H12A C12 H12C 109.5 . . ?
H12B C12 H12C 109.5 . . ?
C15 C13 C14 107.6(13) . . ?
C15 C13 C16 108.0(16) . . ?
C14 C13 C16 105.5(15) . . ?
C15 C13 P2 116.2(12) . . ?
C14 C13 P2 110.9(12) . . ?
C16 C13 P2 108.1(11) . . ?
C13 C14 H14A 109.5 . . ?
C13 C14 H14B 109.5 . . ?
H14A C14 H14B 109.5 . . ?
C13 C14 H14C 109.5 . . ?
H14A C14 H14C 109.5 . . ?
H14B C14 H14C 109.5 . . ?
C13 C15 H15A 109.5 . . ?
C13 C15 H15B 109.5 . . ?
H15A C15 H15B 109.5 . . ?
C13 C15 H15C 109.5 . . ?
H15A C15 H15C 109.5 . . ?
H15B C15 H15C 109.5 . . ?
C13 C16 H16A 109.5 . . ?
C13 C16 H16B 109.5 . . ?
H16A C16 H16B 109.5 . . ?
C13 C16 H16C 109.5 . . ?
H16A C16 H16C 109.5 . . ?
H16B C16 H16C 109.5 . . ?
C19 C17 C18 110.5(14) . . ?
C19 C17 C20 105.1(15) . . ?
C18 C17 C20 106.2(16) . . ?
C19 C17 P2 117.0(12) . . ?
C18 C17 P2 109.7(12) . . ?
C20 C17 P2 107.7(13) . . ?
C17 C18 H18A 109.5 . . ?
C17 C18 H18B 109.5 . . ?
H18A C18 H18B 109.5 . . ?
C17 C18 H18C 109.5 . . ?
H18A C18 H18C 109.5 . . ?
H18B C18 H18C 109.5 . . ?
C17 C19 H19A 109.5 . . ?
C17 C19 H19B 109.5 . . ?
H19A C19 H19B 109.5 . . ?
C17 C19 H19C 109.5 . . ?
H19A C19 H19C 109.5 . . ?
H19B C19 H19C 109.5 . . ?
C17 C20 H20A 109.5 . . ?
C17 C20 H20B 109.5 . . ?
H20A C20 H20B 109.5 . . ?
C17 C20 H20C 109.5 . . ?
H20A C20 H20C 109.5 . . ?
H20B C20 H20C 109.5 . . ?
C22 C21 C23 108.8(16) . . ?
C22 C21 C24 105.0(16) . . ?
C23 C21 C24 107.7(16) . . ?
C22 C21 P2 109.2(13) . . ?
C23 C21 P2 114.8(14) . . ?
C24 C21 P2 110.9(13) . . ?
C21 C22 H22A 109.5 . . ?
C21 C22 H22B 109.5 . . ?
H22A C22 H22B 109.5 . . ?
C21 C22 H22C 109.5 . . ?
H22A C22 H22C 109.5 . . ?
H22B C22 H22C 109.5 . . ?
C21 C23 H23A 109.5 . . ?
C21 C23 H23B 109.5 . . ?
H23A C23 H23B 109.5 . . ?
C21 C23 H23C 109.5 . . ?
H23A C23 H23C 109.5 . . ?
H23B C23 H23C 109.5 . . ?
C21 C24 H24A 109.5 . . ?
C21 C24 H24B 109.5 . . ?
H24A C24 H24B 109.5 . . ?
C21 C24 H24C 109.5 . . ?
H24A C24 H24C 109.5 . . ?
H24B C24 H24C 109.5 . . ?
C25 N1 Pt1 173.4(15) . . ?
N1 C25 C26 177.4(19) . . ?
C25 C26 H26A 109.5 . . ?
C25 C26 H26B 109.5 . . ?
H26A C26 H26B 109.5 . . ?
C25 C26 H26C 109.5 . . ?
H26A C26 H26C 109.5 . . ?
H26B C26 H26C 109.5 . . ?
F4 B1 F2 111.2(19) . . ?
F4 B1 F3 111.2(17) . . ?
F2 B1 F3 107.8(15) . . ?
F4 B1 F1 111.3(16) . . ?
F2 B1 F1 108.1(15) . . ?
F3 B1 F1 107.1(17) . . ?

loop_
_geom_torsion_atom_site_label_1
_geom_torsion_atom_site_label_2
_geom_torsion_atom_site_label_3
_geom_torsion_atom_site_label_4
_geom_torsion
_geom_torsion_site_symmetry_1
_geom_torsion_site_symmetry_2
_geom_torsion_site_symmetry_3
_geom_torsion_site_symmetry_4
_geom_torsion_publ_flag
C9 P1 C1 C2 -73.4(14) . . . . ?
C5 P1 C1 C2 44.5(14) . . . . ?
Pt1 P1 C1 C2 171.4(11) . . . . ?
C9 P1 C1 C3 163.5(11) . . . . ?
C5 P1 C1 C3 -78.6(12) . . . . ?
Pt1 P1 C1 C3 48.2(12) . . . . ?
C9 P1 C1 C4 46.9(12) . . . . ?
C5 P1 C1 C4 164.8(11) . . . . ?
Pt1 P1 C1 C4 -68.3(11) . . . . ?
C9 P1 C5 C6 164.5(12) . . . . ?
C1 P1 C5 C6 46.6(13) . . . . ?
Pt1 P1 C5 C6 -76.4(12) . . . . ?
C9 P1 C5 C7 -79.3(13) . . . . ?
C1 P1 C5 C7 162.8(11) . . . . ?
Pt1 P1 C5 C7 39.8(13) . . . . ?
C9 P1 C5 C8 42.9(13) . . . . ?
C1 P1 C5 C8 -75.1(12) . . . . ?
Pt1 P1 C5 C8 162.0(9) . . . . ?
C5 P1 C9 C12 163.6(12) . . . . ?
C1 P1 C9 C12 -80.6(13) . . . . ?
Pt1 P1 C9 C12 37.8(12) . . . . ?
C5 P1 C9 C10 -73.6(14) . . . . ?
C1 P1 C9 C10 42.2(15) . . . . ?
Pt1 P1 C9 C10 160.5(12) . . . . ?
C5 P1 C9 C11 47.5(12) . . . . ?
C1 P1 C9 C11 163.3(10) . . . . ?
Pt1 P1 C9 C11 -78.4(10) . . . . ?
C21 P2 C13 C15 75.3(16) . . . . ?
C17 P2 C13 C15 -40.0(17) . . . . ?
Pt1 P2 C13 C15 -164.7(13) . . . . ?
C21 P2 C13 C14 -48.0(14) . . . . ?
C17 P2 C13 C14 -163.2(12) . . . . ?
Pt1 P2 C13 C14 72.0(12) . . . . ?
C21 P2 C13 C16 -163.2(13) . . . . ?
C17 P2 C13 C16 81.6(13) . . . . ?
Pt1 P2 C13 C16 -43.1(13) . . . . ?

_refine_diff_density_max         5.440
_refine_diff_density_min         -3.319
_refine_diff_density_rms         0.284

_shelx_res_file                  
;

    tech11.res created by SHELXL-2014/7


TITL tech11 in P2(1)/n
CELL 0.71073   8.5850  12.1100  29.7726  90.000  90.461  90.000
ZERR    4.00   0.0024   0.0034   0.0061   0.000   0.009   0.000
LATT  1
SYMM 0.5-X, 0.5+Y, 0.5-Z
SFAC C H B N F P PT
UNIT 104 232 4 4 16 8 4
TEMP -123.150
SIZE 0.043 0.062 0.073
REM Tmax: 0.7365 Tmin: 0.6496 (multi-scan)
REM prism, colourless
OMIT -3 57
OMIT 4 0 2
OMIT 0 0 2
OMIT 7 7 3
OMIT 8 3 11
OMIT -8 6 3
L.S. 14
BOND $H
CONF
ACTA
WPDB -1
FMAP 2
PLAN 20
TWIN -1 0 0 0 -1 0 0 0 1
ISOR 0.005 F4 C4 C6
WGHT    0.050100   97.681297
EXTI    0.001806
BASF   0.26111
FVAR       0.08199
MOLE 1
PT1   7    0.301286    0.618903    0.119677    11.00000    0.02636    0.01249 =
         0.01261    0.00128    0.00026   -0.00053
AFIX   1
H1    2    0.209300    0.582100    0.087500    11.00000   -1.20000
AFIX   0
P1    6    0.290145    0.453955    0.160808    11.00000    0.01474    0.01094 =
         0.01347    0.00055    0.00105    0.00074
P2    6    0.243069    0.759559    0.068958    11.00000    0.02252    0.01397 =
         0.01213    0.00056    0.00129    0.00100
C1    1    0.178700    0.345479    0.127982    11.00000    0.02257    0.01118 =
         0.01726   -0.00432    0.00313   -0.00325
C2    1    0.181987    0.228053    0.147506    11.00000    0.02958    0.02193 =
         0.01991   -0.00007   -0.00380   -0.00591
AFIX  33
H2A   2    0.146266    0.229804    0.178678    11.00000   -1.50000
H2B   2    0.113204    0.180211    0.129699    11.00000   -1.50000
H2C   2    0.288589    0.199244    0.146595    11.00000   -1.50000
AFIX   0
C3    1    0.235866    0.337803    0.079027    11.00000    0.02278    0.03512 =
         0.01717   -0.00614   -0.00194   -0.00281
AFIX  33
H3A   2    0.235277    0.411541    0.065466    11.00000   -1.50000
H3B   2    0.341990    0.308015    0.078725    11.00000   -1.50000
H3C   2    0.166605    0.288982    0.061828    11.00000   -1.50000
AFIX   0
C4    1    0.002519    0.377993    0.124337    11.00000    0.03727    0.02511 =
         0.03050   -0.00087   -0.00336   -0.01220
AFIX  33
H4A   2   -0.006702    0.452736    0.111981    11.00000   -1.50000
H4B   2   -0.051700    0.325778    0.104513    11.00000   -1.50000
H4C   2   -0.044306    0.375815    0.154234    11.00000   -1.50000
AFIX   0
C5    1    0.482896    0.388798    0.176565    11.00000    0.03342    0.01434 =
         0.01795    0.00010    0.00257   -0.00601
C6    1    0.553202    0.330935    0.135272    11.00000    0.04203    0.02474 =
         0.03012   -0.00351    0.00783    0.00911
AFIX  33
H6A   2    0.479974    0.275272    0.123921    11.00000   -1.50000
H6B   2    0.572990    0.385677    0.111757    11.00000   -1.50000
H6C   2    0.651314    0.295090    0.143901    11.00000   -1.50000
AFIX   0
C7    1    0.609381    0.473944    0.191013    11.00000    0.03997    0.01608 =
         0.02873   -0.00231   -0.00685    0.00757
AFIX  33
H7A   2    0.573533    0.514808    0.217395    11.00000   -1.50000
H7B   2    0.706308    0.435040    0.198446    11.00000   -1.50000
H7C   2    0.627985    0.525626    0.166302    11.00000   -1.50000
AFIX   0
C8    1    0.474402    0.302110    0.215503    11.00000    0.04013    0.01563 =
         0.01836    0.00146   -0.01215    0.00007
AFIX  33
H8A   2    0.429997    0.336903    0.242219    11.00000   -1.50000
H8B   2    0.408474    0.240059    0.206126    11.00000   -1.50000
H8C   2    0.579421    0.275122    0.222530    11.00000   -1.50000
AFIX   0
C9    1    0.179963    0.489493    0.213553    11.00000    0.01774    0.01417 =
         0.01805    0.00052    0.00587    0.00118
C10   1    0.110350    0.391376    0.238339    11.00000    0.03795    0.02962 =
         0.01938   -0.00726    0.01055   -0.01359
AFIX  33
H10A  2    0.193307    0.339188    0.246322    11.00000   -1.50000
H10B  2    0.059315    0.417250    0.265719    11.00000   -1.50000
H10C  2    0.033645    0.354571    0.218921    11.00000   -1.50000
AFIX   0
C11   1    0.287848    0.549898    0.247246    11.00000    0.03023    0.02541 =
         0.01179   -0.00506   -0.00288    0.00271
AFIX  33
H11A  2    0.373286    0.500763    0.256228    11.00000   -1.50000
H11B  2    0.330569    0.616240    0.233078    11.00000   -1.50000
H11C  2    0.228161    0.571028    0.273818    11.00000   -1.50000
AFIX   0
C12   1    0.052356    0.569464    0.201341    11.00000    0.03784    0.02201 =
         0.02166    0.00826    0.01194    0.00970
AFIX  33
H12A  2    0.096925    0.632652    0.185390    11.00000   -1.50000
H12B  2   -0.024321    0.532575    0.181940    11.00000   -1.50000
H12C  2    0.001349    0.595254    0.228738    11.00000   -1.50000
AFIX   0
C13   1    0.318082    0.713172    0.012385    11.00000    0.02186    0.02395 =
         0.01459    0.00210    0.00510    0.00325
C14   1    0.216163    0.619956   -0.007132    11.00000    0.05329    0.03133 =
         0.02812   -0.00781   -0.00552    0.01608
AFIX  33
H14A  2    0.205308    0.561143    0.015235    11.00000   -1.50000
H14B  2    0.113029    0.649274   -0.014917    11.00000   -1.50000
H14C  2    0.265262    0.590104   -0.034141    11.00000   -1.50000
AFIX   0
C15   1    0.331757    0.803132   -0.023727    11.00000    0.05680    0.03297 =
         0.01880   -0.00056    0.00189   -0.00772
AFIX  33
H15A  2    0.396238    0.863800   -0.012226    11.00000   -1.50000
H15B  2    0.379995    0.771916   -0.050612    11.00000   -1.50000
H15C  2    0.227763    0.831086   -0.031388    11.00000   -1.50000
AFIX   0
C16   1    0.480980    0.661561    0.019536    11.00000    0.04279    0.03306 =
         0.04402   -0.00165    0.01943    0.01205
AFIX  33
H16A  2    0.475093    0.603773    0.042503    11.00000   -1.50000
H16B  2    0.516880    0.629326   -0.008743    11.00000   -1.50000
H16C  2    0.554295    0.718845    0.029384    11.00000   -1.50000
AFIX   0
C17   1    0.330394    0.900347    0.084198    11.00000    0.04537    0.02804 =
         0.01004   -0.00163   -0.00630   -0.00440
C18   1    0.303418    0.924576    0.134152    11.00000    0.06460    0.02478 =
         0.01054   -0.00408   -0.01076    0.00148
AFIX  33
H18A  2    0.336102    0.860729    0.152123    11.00000   -1.50000
H18B  2    0.364390    0.989441    0.143141    11.00000   -1.50000
H18C  2    0.192543    0.939023    0.139078    11.00000   -1.50000
AFIX   0
C19   1    0.280869    0.997600    0.055806    11.00000    0.03136    0.02626 =
         0.02871    0.00116    0.01976    0.00463
AFIX  33
H19A  2    0.298787    0.980876    0.024059    11.00000   -1.50000
H19B  2    0.169904    1.012336    0.060426    11.00000   -1.50000
H19C  2    0.341751    1.062753    0.064490    11.00000   -1.50000
AFIX   0
C20   1    0.509736    0.892240    0.078320    11.00000    0.04113    0.03433 =
         0.03565    0.00895    0.00096   -0.01346
AFIX  33
H20A  2    0.550003    0.830145    0.096041    11.00000   -1.50000
H20B  2    0.533657    0.880567    0.046542    11.00000   -1.50000
H20C  2    0.558642    0.960896    0.088669    11.00000   -1.50000
AFIX   0
C21   1    0.023210    0.782504    0.063842    11.00000    0.00721    0.02983 =
         0.04581    0.00429   -0.00625   -0.00201
C22   1   -0.032382    0.846703    0.104342    11.00000    0.03006    0.03705 =
         0.04024    0.00682    0.00862   -0.00361
AFIX  33
H22A  2    0.000743    0.808698    0.131865    11.00000   -1.50000
H22B  2    0.012445    0.921112    0.103836    11.00000   -1.50000
H22C  2   -0.146293    0.851824    0.103523    11.00000   -1.50000
AFIX   0
C23   1   -0.029603    0.843102    0.021048    11.00000    0.03161    0.03234 =
         0.04950    0.00266   -0.00875    0.00416
AFIX  33
H23A  2    0.005796    0.802220   -0.005379    11.00000   -1.50000
H23B  2   -0.143524    0.848235    0.020451    11.00000   -1.50000
H23C  2    0.015215    0.917523    0.020764    11.00000   -1.50000
AFIX   0
C24   1   -0.066031    0.670844    0.065737    11.00000    0.03748    0.04161 =
         0.05154    0.01646   -0.00521    0.00663
AFIX  33
H24A  2   -0.035469    0.624634    0.040263    11.00000   -1.50000
H24B  2   -0.040454    0.632738    0.093883    11.00000   -1.50000
H24C  2   -0.178396    0.684806    0.064259    11.00000   -1.50000
AFIX   0
N1    4    0.474496    0.696991    0.157917    11.00000    0.02428    0.01560 =
         0.02743    0.00113   -0.00136   -0.01102
C25   1    0.576811    0.732047    0.176583    11.00000    0.01644    0.01228 =
         0.02708   -0.00116   -0.00772    0.00227
C26   1    0.708388    0.775872    0.203018    11.00000    0.01786    0.04220 =
         0.03103    0.00740   -0.00740   -0.00273
AFIX 137
H26A  2    0.716678    0.855688    0.198160    11.00000   -1.50000
H26B  2    0.804950    0.739899    0.193539    11.00000   -1.50000
H26C  2    0.691217    0.761234    0.234970    11.00000   -1.50000
AFIX   0
MOLE 2
B1    3    0.793111    0.081375    0.173782    11.00000    0.01424    0.03510 =
         0.03265   -0.00292    0.01102    0.00106
F1    5    0.837251    0.178624    0.197190    11.00000    0.03131    0.03541 =
         0.04347   -0.01429    0.00621   -0.00482
F2    5    0.805061    0.101909    0.128419    11.00000    0.08304    0.04515 =
         0.03917   -0.00464   -0.01398    0.01348
F3    5    0.903009   -0.000826    0.185073    11.00000    0.05883    0.02535 =
         0.04465   -0.00434   -0.00878    0.00819
F4    5    0.649797    0.050242    0.184398    11.00000    0.02772    0.05046 =
         0.07458   -0.00217    0.00588   -0.00667

HKLF 4

REM  tech11 in P2(1)/n
REM R1 =  0.0863 for    5278 Fo > 4sig(Fo)  and  0.1365 for all    7714 data
REM    319 parameters refined using     18 restraints

END

WGHT      0.0047     94.8963

REM Highest difference peak  5.440,  deepest hole -3.319,  1-sigma level  0.284
Q1    1   0.1798  0.6200  0.1223  11.00000  0.05    5.44
Q2    1   0.0376  0.6200  0.1197  11.00000  0.05    3.57
Q3    1  -0.2714  0.8778  0.1410  11.00000  0.05    2.98
Q4    1  -0.1388  0.8836  0.1419  11.00000  0.05    2.87
Q5    1   0.3033  0.6183  0.0982  11.00000  0.05    2.57
Q6    1   0.2992  0.6207  0.1421  11.00000  0.05    2.41
Q7    1   0.4179  0.6215  0.1155  11.00000  0.05    2.17
Q8    1   0.7619  0.3529  0.1380  11.00000  0.05    1.92
Q9    1   0.8591  0.0423  0.1015  11.00000  0.05    1.51
Q10   1   0.4372  0.7777  0.0710  11.00000  0.05    1.40
Q11   1   0.1261  0.1562  0.1195  11.00000  0.05    1.39
Q12   1   0.5924  0.8880  0.1607  11.00000  0.05    1.31
Q13   1   0.2382  0.1255  0.1260  11.00000  0.05    1.29
Q14   1   0.1889  1.0052  0.1644  11.00000  0.05    1.24
Q15   1   0.7604  0.1931  0.1072  11.00000  0.05    1.21
Q16   1   0.4043  0.6839  0.0992  11.00000  0.05    1.19
Q17   1   0.2337  0.5235  0.1223  11.00000  0.05    1.19
Q18   1   0.3965  0.5455  0.1014  11.00000  0.05    1.19
Q19   1   0.3616  0.1462  0.1090  11.00000  0.05    1.18
Q20   1   0.2786  0.5243  0.0960  11.00000  0.05    1.18
;
_shelx_res_checksum              94796
####################################################################### 
# 
# This file contains crystal structure data downloaded from the 
# Cambridge Structural Database (CSD) hosted by the Cambridge 
# Crystallographic Data Centre (CCDC).
# 
# Full information about CCDC data access policies and citation 
# guidelines are available at http://www.ccdc.cam.ac.uk/access/V1 
# 
# Audit and citation data items may have been added by the CCDC. 
# Please retain this information to preserve the provenance of 
# this file and to allow appropriate attribution of the data. 
# 
#######################################################################

data_Pt-H-PtBu3_2-H2O-BF4
_audit_block_doi                 10.5517/ccdc.csd.cc2jjppg
_database_code_depnum_ccdc_archive 'CCDC 2339746'
loop_
_audit_author_name
_audit_author_address
'Wolfgang Frey'
;University of Stuttgart
Germany
;
_audit_update_record             
;
2024-03-12 deposited with the CCDC.	2024-11-20 downloaded from the CCDC.
;

_audit_creation_method           SHELXL-2014/7
_shelx_SHELXL_version_number     2014/7
_chemical_name_systematic        'Pt-H_PtBu3_2-H2O [BF3]'
_chemical_name_common            ?
_chemical_melting_point          ?
_chemical_formula_moiety         'C24 H57 O P2 Pt, B F4'
_chemical_formula_sum            'C24 H57 B F4 O P2 Pt'
_chemical_formula_weight         705.53

loop_
_atom_type_symbol
_atom_type_description
_atom_type_scat_dispersion_real
_atom_type_scat_dispersion_imag
_atom_type_scat_source
C C 0.0033 0.0016 'International Tables Vol C Tables 4.2.6.8 and 6.1.1.4'
H H 0.0000 0.0000 'International Tables Vol C Tables 4.2.6.8 and 6.1.1.4'
B B 0.0013 0.0007 'International Tables Vol C Tables 4.2.6.8 and 6.1.1.4'
O O 0.0106 0.0060 'International Tables Vol C Tables 4.2.6.8 and 6.1.1.4'
F F 0.0171 0.0103 'International Tables Vol C Tables 4.2.6.8 and 6.1.1.4'
P P 0.1023 0.0942 'International Tables Vol C Tables 4.2.6.8 and 6.1.1.4'
Pt Pt -1.7033 8.3905 'International Tables Vol C Tables 4.2.6.8 and 6.1.1.4'

_space_group_crystal_system      monoclinic
_space_group_IT_number           14
_space_group_name_H-M_alt        'P 21/c'
_space_group_name_Hall           '-P 2ybc'

_shelx_space_group_comment       
;
The symmetry employed for this shelxl refinement is uniquely defined
by the following loop, which should always be used as a source of
symmetry information in preference to the above space-group names.
They are only intended as comments.
;

loop_
_space_group_symop_operation_xyz
'x, y, z'
'-x, y+1/2, -z+1/2'
'-x, -y, -z'
'x, -y-1/2, z-1/2'

_cell_length_a                   11.5231(4)
_cell_length_b                   16.5896(4)
_cell_length_c                   16.5713(5)
_cell_angle_alpha                90
_cell_angle_beta                 106.800(2)
_cell_angle_gamma                90
_cell_volume                     3032.62(16)
_cell_formula_units_Z            4
_cell_measurement_temperature    150(2)
_cell_measurement_reflns_used    5080
_cell_measurement_theta_min      1.776
_cell_measurement_theta_max      28.319

_exptl_crystal_description       prism
_exptl_crystal_colour            colourless
_exptl_crystal_density_meas      ?
_exptl_crystal_density_method    ?
_exptl_crystal_density_diffrn    1.545
_exptl_crystal_F_000             1432
_exptl_transmission_factor_min   ?
_exptl_transmission_factor_max   ?
_exptl_crystal_size_max          0.143
_exptl_crystal_size_mid          0.099
_exptl_crystal_size_min          0.074
_exptl_absorpt_coefficient_mu    4.772
_shelx_estimated_absorpt_T_min   0.549
_shelx_estimated_absorpt_T_max   0.719
_exptl_absorpt_correction_type   numerical
_exptl_absorpt_correction_T_min  0.7542
_exptl_absorpt_correction_T_max  0.8595
_exptl_absorpt_process_details   'SADABS, Bruker 2008'
_exptl_absorpt_special_details   ?
_diffrn_ambient_temperature      150(2)
_diffrn_radiation_wavelength     0.71073
_diffrn_radiation_type           MoK\a
_diffrn_source                   'fine-focus sealed tube'
_diffrn_measurement_device_type  'Bruker Kappa APEXII Duo'
_diffrn_measurement_method       'Omega + Phi Scans'
_diffrn_detector_area_resol_mean ?
_diffrn_reflns_number            28688
_diffrn_reflns_av_unetI/netI     0.0962
_diffrn_reflns_av_R_equivalents  0.0787
_diffrn_reflns_limit_h_min       -15
_diffrn_reflns_limit_h_max       15
_diffrn_reflns_limit_k_min       -16
_diffrn_reflns_limit_k_max       22
_diffrn_reflns_limit_l_min       -20
_diffrn_reflns_limit_l_max       22
_diffrn_reflns_theta_min         1.776
_diffrn_reflns_theta_max         28.319
_diffrn_reflns_theta_full        25.242
_diffrn_measured_fraction_theta_max 0.998
_diffrn_measured_fraction_theta_full 0.999
_diffrn_reflns_Laue_measured_fraction_max 0.998
_diffrn_reflns_Laue_measured_fraction_full 0.999
_diffrn_reflns_point_group_measured_fraction_max 0.998
_diffrn_reflns_point_group_measured_fraction_full 0.999
_reflns_number_total             7528
_reflns_number_gt                5080
_reflns_threshold_expression     'I > 2\s(I)'
_reflns_Friedel_coverage         0.000
_reflns_Friedel_fraction_max     .
_reflns_Friedel_fraction_full    .

_reflns_special_details          
;
 Reflections were merged by SHELXL according to the crystal
 class for the calculation of statistics and refinement.
 
 _reflns_Friedel_fraction is defined as the number of unique
 Friedel pairs measured divided by the number that would be
 possible theoretically, ignoring centric projections and
 systematic absences.
;

_computing_data_collection       'Bruker APEXII Software Suite, 2008'
_computing_cell_refinement       'Bruker APEXII Software Suite, 2008'
_computing_data_reduction        'Bruker APEXII Software Suite, 2008'
_computing_structure_solution    'SHELXS-2014/7 (Sheldrick, 2014)'
_computing_structure_refinement  'SHELXL-2014/7 (Sheldrick, 2014)'
_computing_molecular_graphics    'SHELXTL-plus, XP (Sheldrick, 1998)'
_computing_publication_material  ?
_refine_special_details          ?
_refine_ls_structure_factor_coef Fsqd
_refine_ls_matrix_type           full
_refine_ls_weighting_scheme      calc
_refine_ls_weighting_details     
'w=1/[\s^2^(Fo^2^)+(0.0125P)^2^] where P=(Fo^2^+2Fc^2^)/3'
_atom_sites_solution_primary     direct
_atom_sites_solution_secondary   difmap
_atom_sites_solution_hydrogens   mixed
_refine_ls_hydrogen_treatment    mixed
_refine_ls_extinction_method     none
_refine_ls_extinction_coef       .
_refine_ls_number_reflns         7528
_refine_ls_number_parameters     328
_refine_ls_number_restraints     7
_refine_ls_R_factor_all          0.0839
_refine_ls_R_factor_gt           0.0412
_refine_ls_wR_factor_ref         0.0611
_refine_ls_wR_factor_gt          0.0523
_refine_ls_goodness_of_fit_ref   1.014
_refine_ls_restrained_S_all      1.016
_refine_ls_shift/su_max          0.005
_refine_ls_shift/su_mean         0.000

loop_
_atom_site_label
_atom_site_type_symbol
_atom_site_fract_x
_atom_site_fract_y
_atom_site_fract_z
_atom_site_U_iso_or_equiv
_atom_site_adp_type
_atom_site_occupancy
_atom_site_site_symmetry_order
_atom_site_calc_flag
_atom_site_refinement_flags_posn
_atom_site_refinement_flags_adp
_atom_site_refinement_flags_occupancy
_atom_site_disorder_assembly
_atom_site_disorder_group
Pt1 Pt 0.23617(2) 0.43361(2) 0.27035(2) 0.01353(5) Uani 1 1 d . . . . .
H1 H 0.167(5) 0.410(3) 0.187(3) 0.053(17) Uiso 1 1 d . . . . .
P1 P 0.08423(12) 0.36415(7) 0.30856(8) 0.0156(3) Uani 1 1 d . . . . .
P2 P 0.36016(12) 0.48869(7) 0.19551(8) 0.0146(3) Uani 1 1 d . . . . .
O1 O 0.3264(4) 0.4713(3) 0.4006(2) 0.0258(9) Uani 1 1 d . . . . .
H1A H 0.394(6) 0.443(4) 0.424(4) 0.07(2) Uiso 1 1 d . . . . .
H1B H 0.323(6) 0.524(4) 0.420(4) 0.09(3) Uiso 1 1 d . . . . .
C1 C 0.1508(5) 0.2997(3) 0.4065(3) 0.0220(12) Uani 1 1 d . . . . .
C2 C 0.0674(5) 0.2319(3) 0.4207(3) 0.0373(16) Uani 1 1 d . . . . .
H2A H 0.0490 0.1948 0.3727 0.056 Uiso 1 1 calc R U . . .
H2B H -0.0081 0.2553 0.4261 0.056 Uiso 1 1 calc R U . . .
H2C H 0.1083 0.2024 0.4724 0.056 Uiso 1 1 calc R U . . .
C3 C 0.2699(5) 0.2629(3) 0.3995(3) 0.0321(15) Uani 1 1 d . . . . .
H3A H 0.3078 0.2314 0.4503 0.048 Uiso 1 1 calc R U . . .
H3B H 0.3249 0.3061 0.3938 0.048 Uiso 1 1 calc R U . . .
H3C H 0.2528 0.2277 0.3500 0.048 Uiso 1 1 calc R U . . .
C4 C 0.1844(5) 0.3510(3) 0.4871(3) 0.0306(14) Uani 1 1 d . . . . .
H4A H 0.2240 0.3169 0.5356 0.046 Uiso 1 1 calc R U . . .
H4B H 0.1108 0.3746 0.4954 0.046 Uiso 1 1 calc R U . . .
H4C H 0.2398 0.3941 0.4818 0.046 Uiso 1 1 calc R U . . .
C5 C -0.0275(4) 0.4396(3) 0.3301(3) 0.0245(12) Uani 1 1 d . . . . .
C6 C -0.1045(5) 0.4760(3) 0.2473(4) 0.0376(16) Uani 1 1 d . . . . .
H6A H -0.1593 0.4347 0.2148 0.056 Uiso 1 1 calc R U . . .
H6B H -0.0515 0.4955 0.2148 0.056 Uiso 1 1 calc R U . . .
H6C H -0.1521 0.5209 0.2593 0.056 Uiso 1 1 calc R U . . .
C7 C -0.1139(5) 0.4052(3) 0.3783(4) 0.0380(16) Uani 1 1 d . . . . .
H7A H -0.1664 0.4484 0.3879 0.057 Uiso 1 1 calc R U . . .
H7B H -0.0659 0.3833 0.4326 0.057 Uiso 1 1 calc R U . . .
H7C H -0.1637 0.3623 0.3447 0.057 Uiso 1 1 calc R U . . .
C8 C 0.0451(5) 0.5094(3) 0.3822(4) 0.0351(15) Uani 1 1 d . . . . .
H8A H 0.0969 0.5338 0.3513 0.053 Uiso 1 1 calc R U . . .
H8B H 0.0955 0.4887 0.4364 0.053 Uiso 1 1 calc R U . . .
H8C H -0.0111 0.5500 0.3920 0.053 Uiso 1 1 calc R U . . .
C9 C -0.0014(5) 0.2931(3) 0.2198(3) 0.0256(13) Uani 1 1 d . . . . .
C10 C 0.0781(5) 0.2220(3) 0.2131(3) 0.0383(16) Uani 1 1 d . . . . .
H10A H 0.0868 0.1862 0.2615 0.057 Uiso 1 1 calc R U . . .
H10B H 0.1582 0.2415 0.2127 0.057 Uiso 1 1 calc R U . . .
H10C H 0.0407 0.1924 0.1609 0.057 Uiso 1 1 calc R U . . .
C11 C -0.1239(5) 0.2624(3) 0.2294(3) 0.0358(15) Uani 1 1 d . . . . .
H11A H -0.1575 0.2213 0.1865 0.054 Uiso 1 1 calc R U . . .
H11B H -0.1808 0.3076 0.2223 0.054 Uiso 1 1 calc R U . . .
H11C H -0.1108 0.2389 0.2856 0.054 Uiso 1 1 calc R U . . .
C12 C -0.0314(5) 0.3350(3) 0.1328(3) 0.0403(16) Uani 1 1 d . . . . .
H12A H 0.0436 0.3443 0.1176 0.060 Uiso 1 1 calc R U . . .
H12B H -0.0712 0.3868 0.1354 0.060 Uiso 1 1 calc R U . . .
H12C H -0.0857 0.3006 0.0902 0.060 Uiso 1 1 calc R U . . .
C13 C 0.2571(5) 0.5341(3) 0.0938(3) 0.0202(12) Uani 1 1 d . . . . .
C14 C 0.1887(5) 0.4685(3) 0.0335(3) 0.0421(17) Uani 1 1 d . . . . .
H14A H 0.1206 0.4928 -0.0093 0.063 Uiso 1 1 calc R U . . .
H14B H 0.1581 0.4280 0.0653 0.063 Uiso 1 1 calc R U . . .
H14C H 0.2437 0.4427 0.0060 0.063 Uiso 1 1 calc R U . . .
C15 C 0.1576(6) 0.5825(3) 0.1156(4) 0.0507(19) Uani 1 1 d . . . . .
H15A H 0.1938 0.6287 0.1508 0.076 Uiso 1 1 calc R U . . .
H15B H 0.1158 0.5481 0.1464 0.076 Uiso 1 1 calc R U . . .
H15C H 0.0994 0.6017 0.0636 0.076 Uiso 1 1 calc R U . . .
C16 C 0.3196(5) 0.5865(3) 0.0445(4) 0.0502(19) Uani 1 1 d . . . . .
H16A H 0.3871 0.5566 0.0338 0.075 Uiso 1 1 calc R U . . .
H16B H 0.3507 0.6352 0.0770 0.075 Uiso 1 1 calc R U . . .
H16C H 0.2616 0.6016 -0.0093 0.075 Uiso 1 1 calc R U . . .
C17 C 0.4504(5) 0.4033(3) 0.1674(3) 0.0204(12) Uani 1 1 d . . . . .
C18 C 0.5495(6) 0.3766(3) 0.2437(4) 0.061(2) Uani 1 1 d . . . . .
H18A H 0.5814 0.3244 0.2322 0.091 Uiso 1 1 calc R U . . .
H18B H 0.5168 0.3713 0.2919 0.091 Uiso 1 1 calc R U . . .
H18C H 0.6149 0.4166 0.2567 0.091 Uiso 1 1 calc DR U . . .
C19 C 0.5063(6) 0.4211(3) 0.0961(4) 0.064(2) Uani 1 1 d . . . . .
H19A H 0.5617 0.4670 0.1117 0.096 Uiso 1 1 calc R U . . .
H19B H 0.4418 0.4339 0.0445 0.096 Uiso 1 1 calc R U . . .
H19C H 0.5511 0.3737 0.0863 0.096 Uiso 1 1 calc R U . . .
C20 C 0.3701(5) 0.3286(3) 0.1413(4) 0.0485(19) Uani 1 1 d . . . . .
H20A H 0.4165 0.2858 0.1241 0.073 Uiso 1 1 calc R U . . .
H20B H 0.2994 0.3423 0.0940 0.073 Uiso 1 1 calc R U . . .
H20C H 0.3431 0.3100 0.1891 0.073 Uiso 1 1 calc R U . . .
C21 C 0.4696(4) 0.5712(3) 0.2509(3) 0.0263(12) Uani 1 1 d . . . . .
C22 C 0.5430(5) 0.5436(3) 0.3378(3) 0.0448(17) Uani 1 1 d . . . . .
H22A H 0.5962 0.5875 0.3663 0.067 Uiso 1 1 calc R U . . .
H22B H 0.5923 0.4968 0.3325 0.067 Uiso 1 1 calc DR U . . .
H22C H 0.4881 0.5287 0.3708 0.067 Uiso 1 1 calc R U . . .
C23 C 0.3938(6) 0.6436(3) 0.2641(4) 0.054(2) Uani 1 1 d . U . . .
H23A H 0.3281 0.6247 0.2859 0.081 Uiso 1 1 calc R U . . .
H23B H 0.3594 0.6714 0.2103 0.081 Uiso 1 1 calc R U . . .
H23C H 0.4457 0.6810 0.3047 0.081 Uiso 1 1 calc R U . . .
C24 C 0.5630(6) 0.5987(3) 0.2066(4) 0.054(2) Uani 1 1 d . . . . .
H24A H 0.5208 0.6200 0.1507 0.081 Uiso 1 1 calc R U . . .
H24B H 0.6134 0.5528 0.2008 0.081 Uiso 1 1 calc R U . . .
H24C H 0.6145 0.6409 0.2402 0.081 Uiso 1 1 calc R U . . .
B1 B 0.3738(7) 0.6682(4) 0.4981(5) 0.0324(17) Uani 1 1 d . . . . .
F2 F 0.2835(3) 0.62663(19) 0.4398(2) 0.0571(11) Uani 1 1 d . . . . .
F3 F 0.3314(4) 0.6964(2) 0.5614(2) 0.0703(13) Uani 1 1 d . . . . .
F4 F 0.4155(4) 0.72906(18) 0.4604(2) 0.0628(12) Uani 1 1 d . . . . .
F5 F 0.4664(3) 0.6129(2) 0.5302(2) 0.0610(11) Uani 1 1 d . . . . .

loop_
_atom_site_aniso_label
_atom_site_aniso_U_11
_atom_site_aniso_U_22
_atom_site_aniso_U_33
_atom_site_aniso_U_23
_atom_site_aniso_U_13
_atom_site_aniso_U_12
Pt1 0.01236(9) 0.01347(9) 0.01483(10) 0.00020(10) 0.00402(7) -0.00188(10)
P1 0.0123(7) 0.0174(7) 0.0163(8) 0.0033(6) 0.0027(6) -0.0020(6)
P2 0.0133(7) 0.0148(6) 0.0166(8) -0.0001(5) 0.0057(6) -0.0010(5)
O1 0.022(2) 0.033(2) 0.018(2) -0.0052(18) -0.0007(19) -0.004(2)
C1 0.018(3) 0.021(3) 0.026(3) 0.013(2) 0.005(3) 0.000(2)
C2 0.037(4) 0.039(3) 0.032(4) 0.019(3) 0.003(3) -0.011(3)
C3 0.029(4) 0.023(3) 0.039(4) 0.010(3) 0.002(3) 0.003(3)
C4 0.034(4) 0.034(3) 0.019(3) 0.013(3) 0.000(3) -0.008(3)
C5 0.016(3) 0.026(3) 0.035(3) 0.003(3) 0.012(3) 0.005(3)
C6 0.018(3) 0.035(3) 0.057(5) 0.015(3) 0.005(3) 0.012(3)
C7 0.018(3) 0.057(4) 0.043(4) 0.000(3) 0.015(3) 0.002(3)
C8 0.031(4) 0.026(3) 0.053(4) -0.009(3) 0.018(3) 0.005(3)
C9 0.029(3) 0.023(3) 0.021(3) -0.003(2) 0.001(3) -0.017(3)
C10 0.050(4) 0.029(3) 0.036(4) -0.015(3) 0.013(3) -0.014(3)
C11 0.031(4) 0.037(3) 0.035(4) 0.000(3) 0.002(3) -0.022(3)
C12 0.047(4) 0.048(4) 0.020(4) -0.002(3) 0.001(3) -0.025(3)
C13 0.023(3) 0.018(3) 0.023(3) 0.004(2) 0.012(3) 0.006(2)
C14 0.040(4) 0.043(4) 0.032(4) 0.013(3) -0.008(3) -0.005(3)
C15 0.045(4) 0.063(5) 0.039(4) 0.005(3) 0.005(3) 0.032(4)
C16 0.037(4) 0.060(4) 0.045(4) 0.035(3) 0.000(3) -0.003(3)
C17 0.016(3) 0.014(3) 0.032(4) 0.004(2) 0.009(3) 0.008(2)
C18 0.060(5) 0.040(4) 0.069(6) -0.007(4) -0.003(4) 0.025(4)
C19 0.089(6) 0.041(4) 0.093(6) 0.020(4) 0.077(5) 0.030(4)
C20 0.031(4) 0.036(4) 0.071(5) -0.029(3) 0.003(4) 0.011(3)
C21 0.020(3) 0.030(3) 0.031(3) -0.005(3) 0.011(3) -0.015(3)
C22 0.036(4) 0.050(4) 0.037(4) -0.010(3) -0.006(3) -0.020(3)
C23 0.039(4) 0.022(3) 0.092(5) -0.031(3) 0.004(4) -0.006(3)
C24 0.050(5) 0.066(4) 0.052(5) -0.007(3) 0.023(4) -0.040(4)
B1 0.039(5) 0.023(4) 0.030(5) 0.002(3) 0.000(4) -0.001(3)
F2 0.038(2) 0.044(2) 0.072(3) -0.0126(19) -0.012(2) -0.0095(18)
F3 0.111(4) 0.056(2) 0.060(3) -0.007(2) 0.049(3) -0.003(2)
F4 0.096(3) 0.038(2) 0.058(3) 0.0071(18) 0.027(3) -0.021(2)
F5 0.047(3) 0.053(2) 0.067(3) 0.007(2) -0.008(2) 0.016(2)

_geom_special_details            
;
 All esds (except the esd in the dihedral angle between two l.s. planes)
 are estimated using the full covariance matrix.  The cell esds are taken
 into account individually in the estimation of esds in distances, angles
 and torsion angles; correlations between esds in cell parameters are only
 used when they are defined by crystal symmetry.  An approximate (isotropic)
 treatment of cell esds is used for estimating esds involving l.s. planes.
;

loop_
_geom_bond_atom_site_label_1
_geom_bond_atom_site_label_2
_geom_bond_distance
_geom_bond_site_symmetry_2
_geom_bond_publ_flag
Pt1 O1 2.199(4) . ?
Pt1 P1 2.3313(13) . ?
Pt1 P2 2.3320(12) . ?
Pt1 H1 1.43(5) . ?
P1 C5 1.902(5) . ?
P1 C1 1.910(5) . ?
P1 C9 1.921(5) . ?
P2 C17 1.893(5) . ?
P2 C21 1.907(5) . ?
P2 C13 1.914(5) . ?
P2 H1 2.55(5) . ?
O1 H1A 0.89(6) . ?
O1 H1B 0.93(6) . ?
C1 C3 1.536(7) . ?
C1 C2 1.541(6) . ?
C1 C4 1.536(7) . ?
C2 H2A 0.9800 . ?
C2 H2B 0.9800 . ?
C2 H2C 0.9800 . ?
C3 H3A 0.9800 . ?
C3 H3B 0.9800 . ?
C3 H3C 0.9800 . ?
C4 H4A 0.9800 . ?
C4 H4B 0.9800 . ?
C4 H4C 0.9800 . ?
C5 C6 1.526(7) . ?
C5 C8 1.539(7) . ?
C5 C7 1.552(6) . ?
C6 H6A 0.9800 . ?
C6 H6B 0.9800 . ?
C6 H6C 0.9800 . ?
C7 H7A 0.9800 . ?
C7 H7B 0.9800 . ?
C7 H7C 0.9800 . ?
C8 H8A 0.9800 . ?
C8 H8B 0.9800 . ?
C8 H8C 0.9800 . ?
C9 C10 1.517(7) . ?
C9 C12 1.547(7) . ?
C9 C11 1.552(7) . ?
C10 H10A 0.9800 . ?
C10 H10B 0.9800 . ?
C10 H10C 0.9800 . ?
C11 H11A 0.9800 . ?
C11 H11B 0.9800 . ?
C11 H11C 0.9800 . ?
C12 H12A 0.9800 . ?
C12 H12B 0.9800 . ?
C12 H12C 0.9800 . ?
C13 C16 1.511(6) . ?
C13 C15 1.526(7) . ?
C13 C14 1.532(7) . ?
C14 H14A 0.9800 . ?
C14 H14B 0.9800 . ?
C14 H14C 0.9800 . ?
C15 H15A 0.9800 . ?
C15 H15B 0.9800 . ?
C15 H15C 0.9800 . ?
C16 H16A 0.9800 . ?
C16 H16B 0.9800 . ?
C16 H16C 0.9800 . ?
C17 C18 1.505(8) . ?
C17 C19 1.530(6) . ?
C17 C20 1.532(7) . ?
C18 H18A 0.9800 . ?
C18 H18B 0.9800 . ?
C18 H18C 0.9800 . ?
C19 H19A 0.9800 . ?
C19 H19B 0.9800 . ?
C19 H19C 0.9800 . ?
C20 H20A 0.9800 . ?
C20 H20B 0.9800 . ?
C20 H20C 0.9800 . ?
C21 C22 1.516(7) . ?
C21 C23 1.537(7) . ?
C21 C24 1.537(6) . ?
C22 H22A 0.9800 . ?
C22 H22B 0.9800 . ?
C22 H22C 0.9800 . ?
C23 H23A 0.9800 . ?
C23 H23B 0.9800 . ?
C23 H23C 0.9800 . ?
C24 H24A 0.9800 . ?
C24 H24B 0.9800 . ?
C24 H24C 0.9800 . ?
B1 F4 1.347(7) . ?
B1 F3 1.361(7) . ?
B1 F2 1.383(7) . ?
B1 F5 1.392(7) . ?

loop_
_geom_angle_atom_site_label_1
_geom_angle_atom_site_label_2
_geom_angle_atom_site_label_3
_geom_angle
_geom_angle_site_symmetry_1
_geom_angle_site_symmetry_3
_geom_angle_publ_flag
O1 Pt1 P1 93.04(10) . . ?
O1 Pt1 P2 102.83(10) . . ?
P1 Pt1 P2 164.10(5) . . ?
O1 Pt1 H1 175(2) . . ?
P1 Pt1 H1 82.9(19) . . ?
P2 Pt1 H1 81.3(19) . . ?
C5 P1 C1 109.6(2) . . ?
C5 P1 C9 108.8(2) . . ?
C1 P1 C9 107.4(2) . . ?
C5 P1 Pt1 109.17(16) . . ?
C1 P1 Pt1 111.05(16) . . ?
C9 P1 Pt1 110.81(16) . . ?
C17 P2 C21 108.8(2) . . ?
C17 P2 C13 108.8(2) . . ?
C21 P2 C13 107.3(2) . . ?
C17 P2 Pt1 107.59(16) . . ?
C21 P2 Pt1 116.54(16) . . ?
C13 P2 Pt1 107.64(16) . . ?
C17 P2 H1 97.8(10) . . ?
C21 P2 H1 147.1(11) . . ?
C13 P2 H1 81.0(11) . . ?
Pt1 P2 H1 33.8(11) . . ?
Pt1 O1 H1A 112(4) . . ?
Pt1 O1 H1B 123(4) . . ?
H1A O1 H1B 117(6) . . ?
C3 C1 C2 109.4(4) . . ?
C3 C1 C4 106.3(4) . . ?
C2 C1 C4 106.5(4) . . ?
C3 C1 P1 107.8(3) . . ?
C2 C1 P1 115.1(4) . . ?
C4 C1 P1 111.5(3) . . ?
C1 C2 H2A 109.5 . . ?
C1 C2 H2B 109.5 . . ?
H2A C2 H2B 109.5 . . ?
C1 C2 H2C 109.5 . . ?
H2A C2 H2C 109.5 . . ?
H2B C2 H2C 109.5 . . ?
C1 C3 H3A 109.5 . . ?
C1 C3 H3B 109.5 . . ?
H3A C3 H3B 109.5 . . ?
C1 C3 H3C 109.5 . . ?
H3A C3 H3C 109.5 . . ?
H3B C3 H3C 109.5 . . ?
C1 C4 H4A 109.5 . . ?
C1 C4 H4B 109.5 . . ?
H4A C4 H4B 109.5 . . ?
C1 C4 H4C 109.5 . . ?
H4A C4 H4C 109.5 . . ?
H4B C4 H4C 109.5 . . ?
C6 C5 C8 106.7(4) . . ?
C6 C5 C7 108.4(4) . . ?
C8 C5 C7 108.3(4) . . ?
C6 C5 P1 109.9(4) . . ?
C8 C5 P1 108.2(3) . . ?
C7 C5 P1 115.1(4) . . ?
C5 C6 H6A 109.5 . . ?
C5 C6 H6B 109.5 . . ?
H6A C6 H6B 109.5 . . ?
C5 C6 H6C 109.5 . . ?
H6A C6 H6C 109.5 . . ?
H6B C6 H6C 109.5 . . ?
C5 C7 H7A 109.5 . . ?
C5 C7 H7B 109.5 . . ?
H7A C7 H7B 109.5 . . ?
C5 C7 H7C 109.5 . . ?
H7A C7 H7C 109.5 . . ?
H7B C7 H7C 109.5 . . ?
C5 C8 H8A 109.5 . . ?
C5 C8 H8B 109.5 . . ?
H8A C8 H8B 109.5 . . ?
C5 C8 H8C 109.5 . . ?
H8A C8 H8C 109.5 . . ?
H8B C8 H8C 109.5 . . ?
C10 C9 C12 105.0(4) . . ?
C10 C9 C11 109.8(4) . . ?
C12 C9 C11 106.2(4) . . ?
C10 C9 P1 110.2(4) . . ?
C12 C9 P1 111.4(3) . . ?
C11 C9 P1 113.8(4) . . ?
C9 C10 H10A 109.5 . . ?
C9 C10 H10B 109.5 . . ?
H10A C10 H10B 109.5 . . ?
C9 C10 H10C 109.5 . . ?
H10A C10 H10C 109.5 . . ?
H10B C10 H10C 109.5 . . ?
C9 C11 H11A 109.5 . . ?
C9 C11 H11B 109.5 . . ?
H11A C11 H11B 109.5 . . ?
C9 C11 H11C 109.5 . . ?
H11A C11 H11C 109.5 . . ?
H11B C11 H11C 109.5 . . ?
C9 C12 H12A 109.5 . . ?
C9 C12 H12B 109.5 . . ?
H12A C12 H12B 109.5 . . ?
C9 C12 H12C 109.5 . . ?
H12A C12 H12C 109.5 . . ?
H12B C12 H12C 109.5 . . ?
C16 C13 C15 109.5(4) . . ?
C16 C13 C14 107.0(5) . . ?
C15 C13 C14 104.4(5) . . ?
C16 C13 P2 115.5(4) . . ?
C15 C13 P2 108.4(4) . . ?
C14 C13 P2 111.5(3) . . ?
C13 C14 H14A 109.5 . . ?
C13 C14 H14B 109.5 . . ?
H14A C14 H14B 109.5 . . ?
C13 C14 H14C 109.5 . . ?
H14A C14 H14C 109.5 . . ?
H14B C14 H14C 109.5 . . ?
C13 C15 H15A 109.5 . . ?
C13 C15 H15B 109.5 . . ?
H15A C15 H15B 109.5 . . ?
C13 C15 H15C 109.5 . . ?
H15A C15 H15C 109.5 . . ?
H15B C15 H15C 109.5 . . ?
C13 C16 H16A 109.5 . . ?
C13 C16 H16B 109.5 . . ?
H16A C16 H16B 109.5 . . ?
C13 C16 H16C 109.5 . . ?
H16A C16 H16C 109.5 . . ?
H16B C16 H16C 109.5 . . ?
C18 C17 C19 108.6(5) . . ?
C18 C17 C20 104.4(4) . . ?
C19 C17 C20 107.0(5) . . ?
C18 C17 P2 110.6(4) . . ?
C19 C17 P2 115.5(3) . . ?
C20 C17 P2 110.2(3) . . ?
C17 C18 H18A 109.5 . . ?
C17 C18 H18B 109.5 . . ?
H18A C18 H18B 109.5 . . ?
C17 C18 H18C 109.5 . . ?
H18A C18 H18C 109.5 . . ?
H18B C18 H18C 109.5 . . ?
C17 C19 H19A 109.5 . . ?
C17 C19 H19B 109.5 . . ?
H19A C19 H19B 109.5 . . ?
C17 C19 H19C 109.5 . . ?
H19A C19 H19C 109.5 . . ?
H19B C19 H19C 109.5 . . ?
C17 C20 H20A 109.5 . . ?
C17 C20 H20B 109.5 . . ?
H20A C20 H20B 109.5 . . ?
C17 C20 H20C 109.5 . . ?
H20A C20 H20C 109.5 . . ?
H20B C20 H20C 109.5 . . ?
C22 C21 C23 106.5(5) . . ?
C22 C21 C24 105.5(5) . . ?
C23 C21 C24 110.0(5) . . ?
C22 C21 P2 110.5(4) . . ?
C23 C21 P2 107.8(3) . . ?
C24 C21 P2 116.1(4) . . ?
C21 C22 H22A 109.5 . . ?
C21 C22 H22B 109.5 . . ?
H22A C22 H22B 109.5 . . ?
C21 C22 H22C 109.5 . . ?
H22A C22 H22C 109.5 . . ?
H22B C22 H22C 109.5 . . ?
C21 C23 H23A 109.5 . . ?
C21 C23 H23B 109.5 . . ?
H23A C23 H23B 109.5 . . ?
C21 C23 H23C 109.5 . . ?
H23A C23 H23C 109.5 . . ?
H23B C23 H23C 109.5 . . ?
C21 C24 H24A 109.5 . . ?
C21 C24 H24B 109.5 . . ?
H24A C24 H24B 109.5 . . ?
C21 C24 H24C 109.5 . . ?
H24A C24 H24C 109.5 . . ?
H24B C24 H24C 109.5 . . ?
F4 B1 F3 110.9(5) . . ?
F4 B1 F2 110.3(6) . . ?
F3 B1 F2 110.2(6) . . ?
F4 B1 F5 109.5(6) . . ?
F3 B1 F5 109.8(6) . . ?
F2 B1 F5 106.1(5) . . ?

loop_
_geom_torsion_atom_site_label_1
_geom_torsion_atom_site_label_2
_geom_torsion_atom_site_label_3
_geom_torsion_atom_site_label_4
_geom_torsion
_geom_torsion_site_symmetry_1
_geom_torsion_site_symmetry_2
_geom_torsion_site_symmetry_3
_geom_torsion_site_symmetry_4
_geom_torsion_publ_flag
C21 P2 C17 C18 52.4(5) . . . . ?
C13 P2 C17 C18 168.9(4) . . . . ?
Pt1 P2 C17 C18 -74.7(4) . . . . ?
C21 P2 C17 C19 -71.4(5) . . . . ?
C13 P2 C17 C19 45.1(5) . . . . ?
Pt1 P2 C17 C19 161.5(4) . . . . ?
C21 P2 C17 C20 167.3(4) . . . . ?
C13 P2 C17 C20 -76.2(4) . . . . ?
Pt1 P2 C17 C20 40.2(4) . . . . ?

_refine_diff_density_max         1.218
_refine_diff_density_min         -1.158
_refine_diff_density_rms         0.188

_shelx_res_file                  
;

    tech12a.res created by SHELXL-2014/7


TITL tech12a in P2(1)/c
CELL 0.71073  11.5231  16.5896  16.5713  90.000 106.800  90.000
ZERR    4.00   0.0004   0.0004   0.0005   0.000   0.002   0.000
LATT  1
SYMM -X, 0.5+Y, 0.5-Z
SFAC C H B O F P PT
UNIT 96 228 4 4 16 8 4
TEMP -123.150
SIZE 0.074 0.099 0.143
REM Tmax: 0.8595 Tmin: 0.7542 (numerical)
REM prism, colourless
OMIT -3 57

L.S. 14
BOND $H
CONF
ACTA
WPDB -1
FMAP 2
PLAN 60
DFIX 2.00 0.03 H18C H22B
REM EXTI    0.000067
ISOR 0.006 C23
WGHT    0.012500
FVAR       0.08227
MOLE 1
PT1   7    0.236172    0.433614    0.270347    11.00000    0.01236    0.01347 =
         0.01483    0.00020    0.00402   -0.00188
H1    2    0.167263    0.410116    0.187017    11.00000    0.05315
P1    6    0.084233    0.364152    0.308558    11.00000    0.01231    0.01737 =
         0.01630    0.00330    0.00270   -0.00199
P2    6    0.360162    0.488690    0.195511    11.00000    0.01331    0.01481 =
         0.01656   -0.00012    0.00572   -0.00097
O1    4    0.326404    0.471337    0.400627    11.00000    0.02222    0.03318 =
         0.01781   -0.00520   -0.00069   -0.00388
H1A   2    0.393718    0.443054    0.423608    11.00000    0.06558
H1B   2    0.323409    0.523670    0.419508    11.00000    0.09241
C1    1    0.150792    0.299679    0.406545    11.00000    0.01801    0.02106 =
         0.02588    0.01325    0.00462   -0.00014
C2    1    0.067415    0.231875    0.420738    11.00000    0.03702    0.03874 =
         0.03194    0.01933    0.00313   -0.01113
AFIX 137
H2A   2    0.048951    0.194751    0.372698    11.00000   -1.50000
H2B   2   -0.008059    0.255304    0.426134    11.00000   -1.50000
H2C   2    0.108326    0.202447    0.472408    11.00000   -1.50000
AFIX   0
C3    1    0.269850    0.262887    0.399522    11.00000    0.02906    0.02251 =
         0.03936    0.00966    0.00159    0.00255
AFIX 137
H3A   2    0.307795    0.231373    0.450321    11.00000   -1.50000
H3B   2    0.324864    0.306132    0.393786    11.00000   -1.50000
H3C   2    0.252833    0.227690    0.349978    11.00000   -1.50000
AFIX   0
C4    1    0.184377    0.350970    0.487123    11.00000    0.03438    0.03380 =
         0.01889    0.01333    0.00017   -0.00846
AFIX 137
H4A   2    0.223996    0.316901    0.535564    11.00000   -1.50000
H4B   2    0.110753    0.374643    0.495427    11.00000   -1.50000
H4C   2    0.239816    0.394100    0.481801    11.00000   -1.50000
AFIX   0
C5    1   -0.027518    0.439573    0.330149    11.00000    0.01577    0.02600 =
         0.03461    0.00254    0.01177    0.00453
C6    1   -0.104475    0.475951    0.247350    11.00000    0.01753    0.03509 =
         0.05657    0.01509    0.00475    0.01176
AFIX 137
H6A   2   -0.159273    0.434729    0.214803    11.00000   -1.50000
H6B   2   -0.051460    0.495534    0.214790    11.00000   -1.50000
H6C   2   -0.152102    0.520947    0.259297    11.00000   -1.50000
AFIX   0
C7    1   -0.113853    0.405224    0.378262    11.00000    0.01778    0.05717 =
         0.04280   -0.00007    0.01484    0.00192
AFIX 137
H7A   2   -0.166436    0.448369    0.387854    11.00000   -1.50000
H7B   2   -0.065911    0.383270    0.432572    11.00000   -1.50000
H7C   2   -0.163728    0.362341    0.344741    11.00000   -1.50000
AFIX   0
C8    1    0.045056    0.509373    0.382214    11.00000    0.03099    0.02577 =
         0.05267   -0.00886    0.01845    0.00467
AFIX 137
H8A   2    0.096940    0.533813    0.351341    11.00000   -1.50000
H8B   2    0.095510    0.488731    0.436426    11.00000   -1.50000
H8C   2   -0.011059    0.550031    0.392037    11.00000   -1.50000
AFIX   0
C9    1   -0.001434    0.293091    0.219760    11.00000    0.02860    0.02327 =
         0.02108   -0.00307    0.00129   -0.01694
C10   1    0.078083    0.222009    0.213143    11.00000    0.04994    0.02930 =
         0.03604   -0.01485    0.01320   -0.01369
AFIX 137
H10A  2    0.086754    0.186172    0.261542    11.00000   -1.50000
H10B  2    0.158156    0.241539    0.212689    11.00000   -1.50000
H10C  2    0.040718    0.192386    0.160920    11.00000   -1.50000
AFIX   0
C11   1   -0.123908    0.262395    0.229437    11.00000    0.03080    0.03708 =
         0.03461   -0.00003    0.00151   -0.02224
AFIX 137
H11A  2   -0.157486    0.221328    0.186530    11.00000   -1.50000
H11B  2   -0.180823    0.307553    0.222258    11.00000   -1.50000
H11C  2   -0.110769    0.238918    0.285636    11.00000   -1.50000
AFIX   0
C12   1   -0.031417    0.335023    0.132758    11.00000    0.04672    0.04848 =
         0.01996   -0.00194    0.00066   -0.02524
AFIX 137
H12A  2    0.043644    0.344264    0.117594    11.00000   -1.50000
H12B  2   -0.071188    0.386765    0.135413    11.00000   -1.50000
H12C  2   -0.085699    0.300601    0.090160    11.00000   -1.50000
AFIX   0
C13   1    0.257097    0.534060    0.093750    11.00000    0.02293    0.01827 =
         0.02283    0.00403    0.01201    0.00570
C14   1    0.188710    0.468492    0.033528    11.00000    0.03986    0.04304 =
         0.03174    0.01343   -0.00823   -0.00476
AFIX 137
H14A  2    0.120566    0.492789   -0.009287    11.00000   -1.50000
H14B  2    0.158081    0.428039    0.065340    11.00000   -1.50000
H14C  2    0.243722    0.442691    0.005996    11.00000   -1.50000
AFIX   0
C15   1    0.157614    0.582459    0.115596    11.00000    0.04498    0.06329 =
         0.03898    0.00525    0.00451    0.03245
AFIX 137
H15A  2    0.193756    0.628659    0.150776    11.00000   -1.50000
H15B  2    0.115836    0.548078    0.146433    11.00000   -1.50000
H15C  2    0.099377    0.601712    0.063606    11.00000   -1.50000
AFIX   0
C16   1    0.319612    0.586484    0.044488    11.00000    0.03726    0.06028 =
         0.04529    0.03493   -0.00033   -0.00287
AFIX 137
H16A  2    0.387094    0.556622    0.033849    11.00000   -1.50000
H16B  2    0.350657    0.635220    0.076990    11.00000   -1.50000
H16C  2    0.261644    0.601620   -0.009337    11.00000   -1.50000
AFIX   0
C17   1    0.450390    0.403331    0.167427    11.00000    0.01563    0.01429 =
         0.03234    0.00375    0.00854    0.00808
C18   1    0.549536    0.376582    0.243711    11.00000    0.05957    0.04010 =
         0.06911   -0.00685   -0.00286    0.02495
AFIX 137
H18A  2    0.581444    0.324435    0.232212    11.00000   -1.50000
H18B  2    0.516847    0.371285    0.291874    11.00000   -1.50000
H18C  2    0.614872    0.416608    0.256716    11.00000   -1.50000
AFIX   0
C19   1    0.506273    0.421090    0.096078    11.00000    0.08901    0.04131 =
         0.09306    0.01957    0.07685    0.02955
AFIX 137
H19A  2    0.561699    0.467038    0.111709    11.00000   -1.50000
H19B  2    0.441798    0.433928    0.044519    11.00000   -1.50000
H19C  2    0.551127    0.373683    0.086293    11.00000   -1.50000
AFIX   0
C20   1    0.370102    0.328616    0.141305    11.00000    0.03055    0.03591 =
         0.07144   -0.02901    0.00251    0.01100
AFIX 137
H20A  2    0.416499    0.285763    0.124115    11.00000   -1.50000
H20B  2    0.299356    0.342292    0.094042    11.00000   -1.50000
H20C  2    0.343106    0.310008    0.189053    11.00000   -1.50000
AFIX   0
C21   1    0.469558    0.571246    0.250885    11.00000    0.01997    0.02963 =
         0.03147   -0.00476    0.01095   -0.01527
C22   1    0.543043    0.543615    0.337806    11.00000    0.03648    0.05004 =
         0.03722   -0.00969   -0.00649   -0.01990
AFIX 137
H22A  2    0.596205    0.587467    0.366315    11.00000   -1.50000
H22B  2    0.592293    0.496850    0.332515    11.00000   -1.50000
H22C  2    0.488149    0.528660    0.370795    11.00000   -1.50000
AFIX   0
C23   1    0.393811    0.643638    0.264141    11.00000    0.03858    0.02187 =
         0.09201   -0.03066    0.00382   -0.00571
AFIX 137
H23A  2    0.328085    0.624704    0.285912    11.00000   -1.50000
H23B  2    0.359408    0.671352    0.210289    11.00000   -1.50000
H23C  2    0.445654    0.681009    0.304672    11.00000   -1.50000
AFIX   0
C24   1    0.563009    0.598733    0.206624    11.00000    0.05008    0.06585 =
         0.05204   -0.00664    0.02289   -0.04008
AFIX 137
H24A  2    0.520754    0.620030    0.150681    11.00000   -1.50000
H24B  2    0.613393    0.552774    0.200764    11.00000   -1.50000
H24C  2    0.614469    0.640922    0.240205    11.00000   -1.50000
AFIX   0
MOLE 2
B1    3    0.373772    0.668228    0.498132    11.00000    0.03863    0.02258 =
         0.02973    0.00211    0.00008   -0.00132
F2    5    0.283474    0.626634    0.439811    11.00000    0.03809    0.04381 =
         0.07164   -0.01259   -0.01239   -0.00946
F3    5    0.331362    0.696385    0.561401    11.00000    0.11063    0.05566 =
         0.06006   -0.00705    0.04923   -0.00325
F4    5    0.415476    0.729060    0.460357    11.00000    0.09554    0.03751 =
         0.05846    0.00707    0.02732   -0.02128
F5    5    0.466376    0.612872    0.530180    11.00000    0.04714    0.05297 =
         0.06743    0.00684   -0.00796    0.01586

HKLF 4

REM  tech12a in P2(1)/c
REM R1 =  0.0412 for    5080 Fo > 4sig(Fo)  and  0.0839 for all    7528 data
REM    328 parameters refined using      7 restraints

END

WGHT      0.0173      0.0000

REM Highest difference peak  1.218,  deepest hole -1.158,  1-sigma level  0.188
Q1    1   0.5800  0.4359  0.1552  11.00000  0.05    1.22
Q2    1   0.3292  0.5351  0.0195  11.00000  0.05    0.91
Q3    1   0.1418  0.4865  0.0768  11.00000  0.05    0.87
Q4    1   0.2222  0.6164  0.1039  11.00000  0.05    0.84
Q5    1   0.4790  0.3474  0.2457  11.00000  0.05    0.81
Q6    1   0.3830  0.3594  0.0981  11.00000  0.05    0.75
Q7    1   0.2799  0.3376  0.1354  11.00000  0.05    0.73
Q8    1  -0.1312  0.1889  0.2565  11.00000  0.05    0.72
Q9    1  -0.0196  0.3086  0.1768  11.00000  0.05    0.70
Q10   1   0.3942  0.3253  0.1611  11.00000  0.05    0.69
Q11   1   0.2183  0.5037  0.3143  11.00000  0.05    0.69
Q12   1   0.0569  0.5901  0.2208  11.00000  0.05    0.69
Q13   1   0.0360  0.4351  0.3782  11.00000  0.05    0.67
Q14   1   0.3156  0.1770  0.5070  11.00000  0.05    0.67
Q15   1   0.5029  0.6357  0.2034  11.00000  0.05    0.67
Q16   1   0.4840  0.5572  0.2951  11.00000  0.05    0.65
Q17   1   0.6329  0.2742  0.3216  11.00000  0.05    0.65
Q18   1   0.6565  0.6347  0.1456  11.00000  0.05    0.65
Q19   1   0.6172  0.3263  0.3438  11.00000  0.05    0.64
Q20   1   0.4059  0.4382  0.5154  11.00000  0.05    0.64
Q21   1   0.4346  0.2483  0.2379  11.00000  0.05    0.64
Q22   1   0.6567  0.5358  0.1563  11.00000  0.05    0.64
Q23   1   0.4030  0.3133  0.2761  11.00000  0.05    0.64
Q24   1   0.4408  0.6776  0.4594  11.00000  0.05    0.64
Q25   1   0.2784  0.2720  0.3385  11.00000  0.05    0.63
Q26   1   0.3205  0.6277  0.3605  11.00000  0.05    0.63
Q27   1   0.7181  0.6599  0.2422  11.00000  0.05    0.63
Q28   1   0.2815  0.6572  0.1994  11.00000  0.05    0.63
Q29   1   0.4967  0.3731  0.3567  11.00000  0.05    0.62
Q30   1   0.3659  0.5778  0.3368  11.00000  0.05    0.62
Q31   1   0.1132  0.4540  0.2763  11.00000  0.05    0.62
Q32   1  -0.1999  0.2799  0.2221  11.00000  0.05    0.62
Q33   1  -0.2216  0.5653  0.2402  11.00000  0.05    0.62
Q34   1   0.3244  0.7146  0.1018  11.00000  0.05    0.60
Q35   1   0.2566  0.2521  0.1190  11.00000  0.05    0.60
Q36   1  -0.0998  0.2359  0.3804  11.00000  0.05    0.60
Q37   1   0.5038  0.4769  0.3809  11.00000  0.05    0.60
Q38   1   0.1414  0.5054  0.2581  11.00000  0.05    0.60
Q39   1  -0.0780  0.1887  0.2258  11.00000  0.05    0.60
Q40   1   0.2703  0.5546  0.0691  11.00000  0.05    0.60
Q41   1  -0.0878  0.3772  0.0572  11.00000  0.05    0.59
Q42   1   0.2603  0.1839  0.3044  11.00000  0.05    0.59
Q43   1   0.0129  0.2850  0.0795  11.00000  0.05    0.59
Q44   1   0.1603  0.5144  0.3543  11.00000  0.05    0.58
Q45   1   0.6454  0.3826  0.1438  11.00000  0.05    0.58
Q46   1   0.2501  0.5208  0.2601  11.00000  0.05    0.58
Q47   1  -0.1964  0.4974  0.2392  11.00000  0.05    0.58
Q48   1  -0.0114  0.2986  0.0171  11.00000  0.05    0.58
Q49   1   0.3390  0.3664  0.0487  11.00000  0.05    0.58
Q50   1   0.3655  0.3787  0.5382  11.00000  0.05    0.57
Q51   1   0.2462  0.3779  0.1851  11.00000  0.05    0.57
Q52   1   0.5000  0.5000  0.5000  10.50000  0.05    0.57
Q53   1   0.4033  0.6305  0.3176  11.00000  0.05    0.57
Q54   1   0.3799  0.6491  0.3215  11.00000  0.05    0.57
Q55   1   0.7021  0.4270  0.1384  11.00000  0.05    0.57
Q56   1   0.4674  0.6932  0.5175  11.00000  0.05    0.57
Q57   1   0.2620  0.1470  0.4649  11.00000  0.05    0.57
Q58   1   0.4232  0.6844  0.1191  11.00000  0.05    0.57
Q59   1   0.5158  0.5969  0.5744  11.00000  0.05    0.56
Q60   1   0.1647  0.3672  0.5970  11.00000  0.05    0.56
;
_shelx_res_checksum              130
####################################################################### 
# 
# This file contains crystal structure data downloaded from the 
# Cambridge Structural Database (CSD) hosted by the Cambridge 
# Crystallographic Data Centre (CCDC).
# 
# Full information about CCDC data access policies and citation 
# guidelines are available at http://www.ccdc.cam.ac.uk/access/V1 
# 
# Audit and citation data items may have been added by the CCDC. 
# Please retain this information to preserve the provenance of 
# this file and to allow appropriate attribution of the data. 
# 
#######################################################################

data_Pt-H-PtBu3_2-BF4
_audit_block_doi                 10.5517/ccdc.csd.cc2jjpqh
_database_code_depnum_ccdc_archive 'CCDC 2339747'
loop_
_audit_author_name
_audit_author_address
'Wolfgang Frey'
;University of Stuttgart
Germany
;
_audit_update_record             
;
2024-03-12 deposited with the CCDC.	2024-11-20 downloaded from the CCDC.
;

_audit_creation_method           SHELXL-2014/7
_shelx_SHELXL_version_number     2014/7
_chemical_name_systematic        'Pt-H_PtBu3_2 [BF3]'
_chemical_name_common            ?
_chemical_melting_point          ?
_chemical_formula_moiety         'C24 H55 P2 Pt, B F4, 2(C H2 Cl2)'
_chemical_formula_sum            'C26 H59 B Cl4 F4 P2 Pt'
_chemical_formula_weight         857.37

loop_
_atom_type_symbol
_atom_type_description
_atom_type_scat_dispersion_real
_atom_type_scat_dispersion_imag
_atom_type_scat_source
C C 0.0033 0.0016 'International Tables Vol C Tables 4.2.6.8 and 6.1.1.4'
H H 0.0000 0.0000 'International Tables Vol C Tables 4.2.6.8 and 6.1.1.4'
B B 0.0013 0.0007 'International Tables Vol C Tables 4.2.6.8 and 6.1.1.4'
F F 0.0171 0.0103 'International Tables Vol C Tables 4.2.6.8 and 6.1.1.4'
P P 0.1023 0.0942 'International Tables Vol C Tables 4.2.6.8 and 6.1.1.4'
Cl Cl 0.1484 0.1585 'International Tables Vol C Tables 4.2.6.8 and 6.1.1.4'
Pt Pt -1.7033 8.3905 'International Tables Vol C Tables 4.2.6.8 and 6.1.1.4'

_space_group_crystal_system      monoclinic
_space_group_IT_number           9
_space_group_name_H-M_alt        'C c'
_space_group_name_Hall           'C -2yc'

_shelx_space_group_comment       
;
The symmetry employed for this shelxl refinement is uniquely defined
by the following loop, which should always be used as a source of
symmetry information in preference to the above space-group names.
They are only intended as comments.
;

loop_
_space_group_symop_operation_xyz
'x, y, z'
'x, -y, z+1/2'
'x+1/2, y+1/2, z'
'x+1/2, -y+1/2, z+1/2'

_cell_length_a                   11.1587(3)
_cell_length_b                   19.7667(5)
_cell_length_c                   16.9439(5)
_cell_angle_alpha                90
_cell_angle_beta                 96.6660(10)
_cell_angle_gamma                90
_cell_volume                     3712.06(18)
_cell_formula_units_Z            4
_cell_measurement_temperature    150(2)
_cell_measurement_reflns_used    8774
_cell_measurement_theta_min      2.061
_cell_measurement_theta_max      28.305

_exptl_crystal_description       prism
_exptl_crystal_colour            yellow
_exptl_crystal_density_meas      ?
_exptl_crystal_density_method    ?
_exptl_crystal_density_diffrn    1.534
_exptl_crystal_F_000             1728
_exptl_transmission_factor_min   ?
_exptl_transmission_factor_max   ?
_exptl_crystal_size_max          0.242
_exptl_crystal_size_mid          0.198
_exptl_crystal_size_min          0.124
_exptl_absorpt_coefficient_mu    4.190
_shelx_estimated_absorpt_T_min   0.430
_shelx_estimated_absorpt_T_max   0.625
_exptl_absorpt_correction_type   numerical
_exptl_absorpt_correction_T_min  0.4984
_exptl_absorpt_correction_T_max  0.7191
_exptl_absorpt_process_details   'SADABS, Bruker, 2008'
_exptl_absorpt_special_details   ?
_diffrn_ambient_temperature      150(2)
_diffrn_radiation_wavelength     0.71073
_diffrn_radiation_type           MoK\a
_diffrn_source                   'fine-focus sealed tube'
_diffrn_measurement_device_type  'Bruker Kappa APEXII Duo'
_diffrn_measurement_method       'Omega + Phi Scans'
_diffrn_detector_area_resol_mean ?
_diffrn_reflns_number            31125
_diffrn_reflns_av_unetI/netI     0.0315
_diffrn_reflns_av_R_equivalents  0.0259
_diffrn_reflns_limit_h_min       -14
_diffrn_reflns_limit_h_max       14
_diffrn_reflns_limit_k_min       -26
_diffrn_reflns_limit_k_max       26
_diffrn_reflns_limit_l_min       -22
_diffrn_reflns_limit_l_max       22
_diffrn_reflns_theta_min         2.061
_diffrn_reflns_theta_max         28.305
_diffrn_reflns_theta_full        25.242
_diffrn_measured_fraction_theta_max 0.999
_diffrn_measured_fraction_theta_full 1.000
_diffrn_reflns_Laue_measured_fraction_max 0.999
_diffrn_reflns_Laue_measured_fraction_full 1.000
_diffrn_reflns_point_group_measured_fraction_max 0.999
_diffrn_reflns_point_group_measured_fraction_full 1.000
_reflns_number_total             9210
_reflns_number_gt                8774
_reflns_threshold_expression     'I > 2\s(I)'
_reflns_Friedel_coverage         0.997
_reflns_Friedel_fraction_max     0.999
_reflns_Friedel_fraction_full    1.000

_reflns_special_details          
;
 Reflections were merged by SHELXL according to the crystal
 class for the calculation of statistics and refinement.
 
 _reflns_Friedel_fraction is defined as the number of unique
 Friedel pairs measured divided by the number that would be
 possible theoretically, ignoring centric projections and
 systematic absences.
;

_computing_data_collection       'Bruker APEXII Software Suite, 2008'
_computing_cell_refinement       'Bruker APEXII Software Suite, 2008'
_computing_data_reduction        'Bruker APEXII Software Suite, 2008'
_computing_structure_solution    ?
_computing_structure_refinement  'SHELXL-2014/7 (Sheldrick, 2014)'
_computing_molecular_graphics    ?
_computing_publication_material  ?
_refine_special_details          
;
 Refined as a 2-component inversion twin.
;
_refine_ls_structure_factor_coef Fsqd
_refine_ls_matrix_type           full
_refine_ls_weighting_scheme      calc
_refine_ls_weighting_details     
'w=1/[\s^2^(Fo^2^)+(0.0280P)^2^+1.1868P] where P=(Fo^2^+2Fc^2^)/3'
_atom_sites_solution_primary     direct
_atom_sites_solution_secondary   difmap
_atom_sites_solution_hydrogens   mixed
_refine_ls_hydrogen_treatment    mixed
_refine_ls_extinction_method     none
_refine_ls_extinction_coef       .
_refine_ls_abs_structure_details 
;
 Refined as an inversion twin.
;
_refine_ls_abs_structure_Flack   0.502(6)
_chemical_absolute_configuration ?
_refine_ls_number_reflns         9210
_refine_ls_number_parameters     432
_refine_ls_number_restraints     104
_refine_ls_R_factor_all          0.0269
_refine_ls_R_factor_gt           0.0239
_refine_ls_wR_factor_ref         0.0523
_refine_ls_wR_factor_gt          0.0512
_refine_ls_goodness_of_fit_ref   1.033
_refine_ls_restrained_S_all      1.028
_refine_ls_shift/su_max          0.000
_refine_ls_shift/su_mean         0.000

loop_
_atom_site_label
_atom_site_type_symbol
_atom_site_fract_x
_atom_site_fract_y
_atom_site_fract_z
_atom_site_U_iso_or_equiv
_atom_site_adp_type
_atom_site_occupancy
_atom_site_site_symmetry_order
_atom_site_calc_flag
_atom_site_refinement_flags_posn
_atom_site_refinement_flags_adp
_atom_site_refinement_flags_occupancy
_atom_site_disorder_assembly
_atom_site_disorder_group
Pt1 Pt 0.38421(5) 0.50792(2) 0.44311(4) 0.02293(5) Uani 1 1 d . . . . .
H1 H 0.398(5) 0.484(2) 0.501(3) 0.019(13) Uiso 1 1 d . . . . .
P1 P 0.21028(13) 0.44844(6) 0.40040(9) 0.0247(3) Uani 1 1 d . . . . .
P2 P 0.55916(13) 0.56655(6) 0.48610(9) 0.0235(3) Uani 1 1 d . . . . .
C1 C 0.2507(5) 0.3698(3) 0.3458(3) 0.0324(12) Uani 1 1 d . . . . .
C2 C 0.1468(6) 0.3195(3) 0.3260(4) 0.0431(15) Uani 1 1 d . . . . .
H2A H 0.0796 0.3423 0.2944 0.065 Uiso 1 1 calc R U . . .
H2B H 0.1199 0.3026 0.3754 0.065 Uiso 1 1 calc R U . . .
H2C H 0.1746 0.2816 0.2957 0.065 Uiso 1 1 calc R U . . .
C3 C 0.3557(5) 0.3327(3) 0.3948(4) 0.0447(15) Uani 1 1 d . . . . .
H3A H 0.3744 0.2911 0.3672 0.067 Uiso 1 1 calc R U . . .
H3B H 0.3325 0.3214 0.4472 0.067 Uiso 1 1 calc R U . . .
H3C H 0.4269 0.3621 0.4010 0.067 Uiso 1 1 calc R U . . .
C4 C 0.2983(6) 0.3890(3) 0.2679(4) 0.0457(16) Uani 1 1 d . . . . .
H4A H 0.3271 0.3483 0.2429 0.069 Uiso 1 1 calc R U . . .
H4B H 0.3649 0.4212 0.2786 0.069 Uiso 1 1 calc R U . . .
H4C H 0.2333 0.4098 0.2321 0.069 Uiso 1 1 calc R U . . .
C5 C 0.1218(5) 0.4246(3) 0.4857(3) 0.0325(12) Uani 1 1 d . . . . .
C6 C 0.1847(6) 0.3645(3) 0.5318(4) 0.0421(15) Uani 1 1 d . . . . .
H6A H 0.1430 0.3543 0.5782 0.063 Uiso 1 1 calc R U . . .
H6B H 0.2689 0.3763 0.5493 0.063 Uiso 1 1 calc R U . . .
H6C H 0.1820 0.3247 0.4971 0.063 Uiso 1 1 calc R U . . .
C7 C -0.0092(5) 0.4057(3) 0.4605(4) 0.0430(15) Uani 1 1 d . . . . .
H7A H -0.0485 0.3945 0.5076 0.065 Uiso 1 1 calc R U . . .
H7B H -0.0125 0.3665 0.4249 0.065 Uiso 1 1 calc R U . . .
H7C H -0.0510 0.4440 0.4326 0.065 Uiso 1 1 calc R U . . .
C8 C 0.1281(7) 0.4836(3) 0.5454(4) 0.0430(15) Uani 1 1 d . . . . .
H8A H 0.0823 0.5222 0.5213 0.064 Uiso 1 1 calc R U . . .
H8B H 0.2125 0.4969 0.5596 0.064 Uiso 1 1 calc R U . . .
H8C H 0.0935 0.4693 0.5933 0.064 Uiso 1 1 calc R U . . .
C9 C 0.1171(14) 0.5088(4) 0.3308(10) 0.030(3) Uani 1 1 d . . . . .
C10 C 0.0206(6) 0.4763(4) 0.2714(4) 0.0486(16) Uani 1 1 d . . . . .
H10A H -0.0333 0.4488 0.3000 0.073 Uiso 1 1 calc R U . . .
H10B H 0.0594 0.4475 0.2347 0.073 Uiso 1 1 calc R U . . .
H10C H -0.0261 0.5117 0.2413 0.073 Uiso 1 1 calc R U . . .
C11 C 0.0620(5) 0.5636(3) 0.3777(4) 0.0394(14) Uani 1 1 d . . . . .
H11A H 0.0247 0.5980 0.3412 0.059 Uiso 1 1 calc R U . . .
H11B H 0.1251 0.5845 0.4149 0.059 Uiso 1 1 calc R U . . .
H11C H 0.0005 0.5436 0.4074 0.059 Uiso 1 1 calc R U . . .
C12 C 0.2092(7) 0.5464(4) 0.2832(4) 0.0528(17) Uani 1 1 d . . . . .
H12A H 0.1672 0.5817 0.2501 0.079 Uiso 1 1 calc R U . . .
H12B H 0.2456 0.5140 0.2493 0.079 Uiso 1 1 calc R U . . .
H12C H 0.2725 0.5671 0.3204 0.079 Uiso 1 1 calc R U . . .
C13 C 0.6447(5) 0.5904(3) 0.4000(3) 0.0295(11) Uani 1 1 d . . . . .
C14 C 0.5551(6) 0.6132(3) 0.3291(4) 0.0415(14) Uani 1 1 d . . . . .
H14A H 0.5194 0.6567 0.3415 0.062 Uiso 1 1 calc R U . . .
H14B H 0.4912 0.5793 0.3187 0.062 Uiso 1 1 calc R U . . .
H14C H 0.5976 0.6182 0.2820 0.062 Uiso 1 1 calc R U . . .
C15 C 0.7067(6) 0.5269(3) 0.3700(4) 0.0393(13) Uani 1 1 d . . . . .
H15A H 0.6478 0.4900 0.3614 0.059 Uiso 1 1 calc R U . . .
H15B H 0.7731 0.5129 0.4096 0.059 Uiso 1 1 calc R U . . .
H15C H 0.7385 0.5374 0.3198 0.059 Uiso 1 1 calc R U . . .
C16 C 0.7405(5) 0.6458(3) 0.4185(4) 0.0433(15) Uani 1 1 d . . . . .
H16A H 0.7840 0.6527 0.3721 0.065 Uiso 1 1 calc R U . . .
H16B H 0.7975 0.6319 0.4640 0.065 Uiso 1 1 calc R U . . .
H16C H 0.7011 0.6881 0.4312 0.065 Uiso 1 1 calc R U . . .
C17 C 0.6540(16) 0.5116(5) 0.5605(10) 0.035(3) Uani 1 1 d . . . . .
C18 C 0.6603(6) 0.4390(3) 0.5256(4) 0.0461(16) Uani 1 1 d . . . . .
H18A H 0.7123 0.4107 0.5626 0.069 Uiso 1 1 calc R U . . .
H18B H 0.6935 0.4412 0.4746 0.069 Uiso 1 1 calc R U . . .
H18C H 0.5790 0.4196 0.5176 0.069 Uiso 1 1 calc R U . . .
C19 C 0.5988(7) 0.5052(3) 0.6372(4) 0.0457(16) Uani 1 1 d . . . . .
H19A H 0.5139 0.4921 0.6257 0.069 Uiso 1 1 calc R U . . .
H19B H 0.6044 0.5487 0.6652 0.069 Uiso 1 1 calc R U . . .
H19C H 0.6423 0.4707 0.6707 0.069 Uiso 1 1 calc R U . . .
C20 C 0.7871(6) 0.5375(4) 0.5792(4) 0.0521(17) Uani 1 1 d . . . . .
H20A H 0.7868 0.5833 0.6013 0.078 Uiso 1 1 calc R U . . .
H20B H 0.8258 0.5382 0.5302 0.078 Uiso 1 1 calc R U . . .
H20C H 0.8319 0.5073 0.6178 0.078 Uiso 1 1 calc R U . . .
C21 C 0.5096(5) 0.6456(3) 0.5359(3) 0.0342(13) Uani 1 1 d . . . . .
C22 C 0.4556(6) 0.6964(3) 0.4735(4) 0.0414(14) Uani 1 1 d . . . . .
H22A H 0.4199 0.7342 0.4999 0.062 Uiso 1 1 calc R U . . .
H22B H 0.3932 0.6741 0.4371 0.062 Uiso 1 1 calc R U . . .
H22C H 0.5193 0.7135 0.4435 0.062 Uiso 1 1 calc R U . . .
C23 C 0.4040(7) 0.6259(4) 0.5826(5) 0.063(2) Uani 1 1 d . . . . .
H23A H 0.3738 0.6663 0.6073 0.095 Uiso 1 1 calc R U . . .
H23B H 0.4322 0.5930 0.6239 0.095 Uiso 1 1 calc R U . . .
H23C H 0.3390 0.6058 0.5462 0.095 Uiso 1 1 calc R U . . .
C24 C 0.6073(8) 0.6803(3) 0.5918(4) 0.062(2) Uani 1 1 d . . . . .
H24A H 0.6752 0.6921 0.5627 0.093 Uiso 1 1 calc R U . . .
H24B H 0.6351 0.6496 0.6356 0.093 Uiso 1 1 calc R U . . .
H24C H 0.5744 0.7215 0.6133 0.093 Uiso 1 1 calc R U . . .
B1 B 0.8860(8) 0.3279(3) 0.6870(5) 0.0368(14) Uani 1 1 d . . . . .
F1 F 0.8296(14) 0.3838(5) 0.7116(7) 0.059(3) Uani 0.68(3) 1 d . U P A 1
F2 F 1.0116(8) 0.3421(7) 0.6946(9) 0.066(3) Uani 0.68(3) 1 d . U P A 1
F3 F 0.8529(11) 0.3134(7) 0.6071(5) 0.054(3) Uani 0.68(3) 1 d . U P A 1
F4 F 0.8714(19) 0.2725(6) 0.7316(9) 0.087(4) Uani 0.68(3) 1 d . U P A 1
F1A F 0.780(3) 0.359(2) 0.7055(14) 0.075(9) Uani 0.32(3) 1 d . U P A 2
F2A F 0.955(4) 0.3683(17) 0.6652(15) 0.098(13) Uani 0.32(3) 1 d . U P A 2
F3A F 0.835(3) 0.2839(19) 0.629(3) 0.090(11) Uani 0.32(3) 1 d . U P A 2
F4A F 0.926(3) 0.2923(18) 0.7573(18) 0.093(9) Uani 0.32(3) 1 d . U P A 2
C1X C 0.6735(9) 0.2643(5) 0.3098(6) 0.082(3) Uani 1 1 d . U . . .
H1X1 H 0.6013 0.2635 0.2699 0.099 Uiso 1 1 calc R U . B 1
H1X2 H 0.6610 0.2303 0.3510 0.099 Uiso 1 1 calc R U . B 1
Cl1X Cl 0.6831(6) 0.3383(5) 0.3510(8) 0.247(7) Uani 0.649(5) 1 d . U P C 1
Cl2X Cl 0.7968(3) 0.24034(18) 0.2640(2) 0.0735(12) Uani 0.649(5) 1 d . U P C 1
Cl1W Cl 0.6478(8) 0.2481(5) 0.4026(5) 0.108(3) Uani 0.351(5) 1 d . U P C 2
Cl2W Cl 0.7300(16) 0.3484(5) 0.3066(6) 0.173(8) Uani 0.351(5) 1 d . U P C 2
C1Y C 0.5883(11) 0.2509(5) 0.5941(8) 0.113(4) Uani 1 1 d . U . . .
H1Y1 H 0.6631 0.2558 0.6313 0.136 Uiso 1 1 calc R U . D 1
H1Y2 H 0.6028 0.2705 0.5423 0.136 Uiso 1 1 calc R U . D 1
Cl1Y Cl 0.5512(5) 0.1658(2) 0.5825(5) 0.099(2) Uani 0.638(13) 1 d . U P E 1
Cl1Z Cl 0.5653(7) 0.1919(5) 0.5187(8) 0.097(5) Uani 0.362(13) 1 d . U P E 2
Cl2Y Cl 0.4765(4) 0.2915(2) 0.6294(2) 0.1449(16) Uani 1 1 d . U . . .

loop_
_atom_site_aniso_label
_atom_site_aniso_U_11
_atom_site_aniso_U_22
_atom_site_aniso_U_33
_atom_site_aniso_U_23
_atom_site_aniso_U_13
_atom_site_aniso_U_12
Pt1 0.02088(7) 0.02409(8) 0.02447(8) 0.0032(2) 0.00539(5) 0.0001(2)
P1 0.0230(6) 0.0287(6) 0.0232(7) 0.0008(5) 0.0058(5) -0.0016(5)
P2 0.0213(6) 0.0258(6) 0.0239(7) 0.0036(5) 0.0045(5) -0.0003(5)
C1 0.037(3) 0.030(3) 0.032(3) -0.003(2) 0.012(3) -0.004(2)
C2 0.056(4) 0.034(3) 0.040(4) -0.005(3) 0.009(3) -0.011(3)
C3 0.041(4) 0.042(3) 0.054(4) -0.007(3) 0.013(3) 0.008(3)
C4 0.061(4) 0.039(3) 0.042(4) -0.006(3) 0.028(3) -0.010(3)
C5 0.032(3) 0.038(3) 0.030(3) 0.006(2) 0.012(2) -0.001(2)
C6 0.047(4) 0.044(3) 0.038(4) 0.010(3) 0.016(3) 0.007(3)
C7 0.033(3) 0.046(4) 0.054(4) 0.008(3) 0.022(3) -0.004(2)
C8 0.051(4) 0.048(4) 0.033(3) 0.000(3) 0.015(3) 0.007(3)
C9 0.027(6) 0.034(6) 0.031(7) -0.002(4) 0.006(5) -0.004(4)
C10 0.049(4) 0.051(4) 0.042(4) 0.003(3) -0.013(3) -0.002(3)
C11 0.037(3) 0.038(3) 0.043(4) 0.006(3) 0.000(3) 0.006(2)
C12 0.063(4) 0.042(4) 0.058(4) 0.010(3) 0.025(4) -0.007(3)
C13 0.026(3) 0.032(3) 0.032(3) 0.007(2) 0.010(2) 0.001(2)
C14 0.039(3) 0.054(4) 0.034(3) 0.012(3) 0.015(3) 0.013(3)
C15 0.039(3) 0.044(3) 0.037(3) 0.002(3) 0.013(3) 0.008(3)
C16 0.035(3) 0.038(3) 0.060(4) 0.008(3) 0.018(3) -0.005(2)
C17 0.038(8) 0.035(7) 0.030(6) -0.001(4) -0.009(5) 0.004(5)
C18 0.049(4) 0.038(3) 0.049(4) 0.009(3) -0.001(3) 0.006(3)
C19 0.055(4) 0.050(4) 0.031(3) 0.013(3) 0.003(3) 0.000(3)
C20 0.033(3) 0.065(4) 0.055(4) 0.013(4) -0.013(3) -0.002(3)
C21 0.042(3) 0.031(3) 0.031(3) 0.000(2) 0.012(3) 0.004(2)
C22 0.045(4) 0.032(3) 0.050(4) 0.004(3) 0.019(3) 0.012(2)
C23 0.077(5) 0.058(4) 0.065(5) 0.018(4) 0.054(4) 0.023(4)
C24 0.102(7) 0.038(4) 0.043(4) -0.014(3) -0.005(4) -0.006(4)
B1 0.044(3) 0.030(3) 0.036(4) 0.002(3) 0.005(3) 0.006(3)
F1 0.066(7) 0.051(5) 0.057(5) -0.018(4) -0.008(5) 0.022(4)
F2 0.042(4) 0.093(7) 0.064(7) -0.014(5) 0.009(4) -0.005(4)
F3 0.066(5) 0.055(6) 0.039(4) -0.009(4) 0.000(3) 0.011(4)
F4 0.140(12) 0.054(5) 0.068(8) 0.026(5) 0.021(7) 0.002(6)
F1A 0.072(17) 0.12(2) 0.035(9) -0.018(11) 0.006(10) 0.043(15)
F2A 0.13(3) 0.103(18) 0.062(13) 0.013(12) 0.021(15) -0.076(19)
F3A 0.074(13) 0.069(18) 0.12(3) -0.046(17) -0.007(14) 0.004(13)
F4A 0.11(2) 0.075(18) 0.084(17) 0.029(13) -0.028(14) 0.033(13)
C1X 0.088(7) 0.086(7) 0.074(6) -0.017(5) 0.016(5) -0.019(5)
Cl1X 0.091(4) 0.217(9) 0.445(16) -0.262(10) 0.074(7) -0.034(4)
Cl2X 0.063(2) 0.088(2) 0.069(2) 0.0036(17) 0.0045(17) 0.0327(17)
Cl1W 0.100(6) 0.118(7) 0.104(6) 0.038(5) 0.000(5) 0.031(5)
Cl2W 0.303(18) 0.090(6) 0.093(7) 0.046(5) -0.121(9) -0.110(9)
C1Y 0.131(10) 0.064(6) 0.138(11) -0.026(7) -0.014(8) -0.007(6)
Cl1Y 0.109(3) 0.061(2) 0.119(6) -0.015(3) -0.022(3) -0.007(2)
Cl1Z 0.093(5) 0.076(6) 0.117(10) -0.045(6) -0.013(5) 0.004(4)
Cl2Y 0.164(4) 0.156(3) 0.109(3) -0.016(2) -0.014(2) 0.075(3)

_geom_special_details            
;
 All esds (except the esd in the dihedral angle between two l.s. planes)
 are estimated using the full covariance matrix.  The cell esds are taken
 into account individually in the estimation of esds in distances, angles
 and torsion angles; correlations between esds in cell parameters are only
 used when they are defined by crystal symmetry.  An approximate (isotropic)
 treatment of cell esds is used for estimating esds involving l.s. planes.
;

loop_
_geom_bond_atom_site_label_1
_geom_bond_atom_site_label_2
_geom_bond_distance
_geom_bond_site_symmetry_2
_geom_bond_publ_flag
Pt1 P1 2.3123(16) . ?
Pt1 P2 2.3140(16) . ?
Pt1 H1 1.08(6) . ?
P1 C1 1.891(6) . ?
P1 C9 1.901(15) . ?
P1 C5 1.901(6) . ?
P2 C21 1.889(5) . ?
P2 C17 1.892(14) . ?
P2 C13 1.893(5) . ?
C1 C4 1.528(8) . ?
C1 C2 1.533(8) . ?
C1 C3 1.540(8) . ?
C2 H2A 0.9800 . ?
C2 H2B 0.9800 . ?
C2 H2C 0.9800 . ?
C3 H3A 0.9800 . ?
C3 H3B 0.9800 . ?
C3 H3C 0.9800 . ?
C4 H4A 0.9800 . ?
C4 H4B 0.9800 . ?
C4 H4C 0.9800 . ?
C5 C7 1.521(8) . ?
C5 C8 1.540(8) . ?
C5 C6 1.546(8) . ?
C6 H6A 0.9800 . ?
C6 H6B 0.9800 . ?
C6 H6C 0.9800 . ?
C7 H7A 0.9800 . ?
C7 H7B 0.9800 . ?
C7 H7C 0.9800 . ?
C8 H8A 0.9800 . ?
C8 H8B 0.9800 . ?
C8 H8C 0.9800 . ?
C9 C11 1.514(13) . ?
C9 C10 1.528(17) . ?
C9 C12 1.565(16) . ?
C10 H10A 0.9800 . ?
C10 H10B 0.9800 . ?
C10 H10C 0.9800 . ?
C11 H11A 0.9800 . ?
C11 H11B 0.9800 . ?
C11 H11C 0.9800 . ?
C12 H12A 0.9800 . ?
C12 H12B 0.9800 . ?
C12 H12C 0.9800 . ?
C13 C16 1.538(8) . ?
C13 C14 1.539(8) . ?
C13 C15 1.549(8) . ?
C14 H14A 0.9800 . ?
C14 H14B 0.9800 . ?
C14 H14C 0.9800 . ?
C15 H15A 0.9800 . ?
C15 H15B 0.9800 . ?
C15 H15C 0.9800 . ?
C16 H16A 0.9800 . ?
C16 H16B 0.9800 . ?
C16 H16C 0.9800 . ?
C17 C19 1.51(2) . ?
C17 C18 1.557(12) . ?
C17 C20 1.568(18) . ?
C18 H18A 0.9800 . ?
C18 H18B 0.9800 . ?
C18 H18C 0.9800 . ?
C19 H19A 0.9800 . ?
C19 H19B 0.9800 . ?
C19 H19C 0.9800 . ?
C20 H20A 0.9800 . ?
C20 H20B 0.9800 . ?
C20 H20C 0.9800 . ?
C21 C24 1.522(9) . ?
C21 C22 1.530(8) . ?
C21 C23 1.544(9) . ?
C22 H22A 0.9800 . ?
C22 H22B 0.9800 . ?
C22 H22C 0.9800 . ?
C23 H23A 0.9800 . ?
C23 H23B 0.9800 . ?
C23 H23C 0.9800 . ?
C24 H24A 0.9800 . ?
C24 H24B 0.9800 . ?
C24 H24C 0.9800 . ?
B1 F2A 1.196(19) . ?
B1 F4 1.349(12) . ?
B1 F1 1.362(13) . ?
B1 F3A 1.39(3) . ?
B1 F3 1.391(13) . ?
B1 F1A 1.41(2) . ?
B1 F4A 1.41(2) . ?
B1 F2 1.422(11) . ?
C1X Cl1X 1.618(10) . ?
C1X Cl1W 1.662(13) . ?
C1X Cl2X 1.723(10) . ?
C1X Cl2W 1.781(12) . ?
C1X H1X1 0.9900 . ?
C1X H1X2 0.9900 . ?
C1Y Cl2Y 1.654(12) . ?
C1Y Cl1Z 1.728(13) . ?
C1Y Cl1Y 1.739(11) . ?
C1Y H1Y1 0.9900 . ?
C1Y H1Y2 0.9900 . ?

loop_
_geom_angle_atom_site_label_1
_geom_angle_atom_site_label_2
_geom_angle_atom_site_label_3
_geom_angle
_geom_angle_site_symmetry_1
_geom_angle_site_symmetry_3
_geom_angle_publ_flag
P1 Pt1 P2 179.49(6) . . ?
P1 Pt1 H1 95(3) . . ?
P2 Pt1 H1 85(3) . . ?
C1 P1 C9 110.9(4) . . ?
C1 P1 C5 110.0(2) . . ?
C9 P1 C5 109.4(5) . . ?
C1 P1 Pt1 109.40(18) . . ?
C9 P1 Pt1 104.7(4) . . ?
C5 P1 Pt1 112.28(19) . . ?
C21 P2 C17 110.3(5) . . ?
C21 P2 C13 109.7(2) . . ?
C17 P2 C13 111.3(6) . . ?
C21 P2 Pt1 105.97(19) . . ?
C17 P2 Pt1 108.0(4) . . ?
C13 P2 Pt1 111.37(18) . . ?
C4 C1 C2 107.6(5) . . ?
C4 C1 C3 105.4(5) . . ?
C2 C1 C3 108.5(5) . . ?
C4 C1 P1 110.2(4) . . ?
C2 C1 P1 115.0(4) . . ?
C3 C1 P1 109.7(4) . . ?
C1 C2 H2A 109.5 . . ?
C1 C2 H2B 109.5 . . ?
H2A C2 H2B 109.5 . . ?
C1 C2 H2C 109.5 . . ?
H2A C2 H2C 109.5 . . ?
H2B C2 H2C 109.5 . . ?
C1 C3 H3A 109.5 . . ?
C1 C3 H3B 109.5 . . ?
H3A C3 H3B 109.5 . . ?
C1 C3 H3C 109.5 . . ?
H3A C3 H3C 109.5 . . ?
H3B C3 H3C 109.5 . . ?
C1 C4 H4A 109.5 . . ?
C1 C4 H4B 109.5 . . ?
H4A C4 H4B 109.5 . . ?
C1 C4 H4C 109.5 . . ?
H4A C4 H4C 109.5 . . ?
H4B C4 H4C 109.5 . . ?
C7 C5 C8 109.9(5) . . ?
C7 C5 C6 108.5(5) . . ?
C8 C5 C6 105.5(5) . . ?
C7 C5 P1 114.5(4) . . ?
C8 C5 P1 108.9(4) . . ?
C6 C5 P1 109.2(4) . . ?
C5 C6 H6A 109.5 . . ?
C5 C6 H6B 109.5 . . ?
H6A C6 H6B 109.5 . . ?
C5 C6 H6C 109.5 . . ?
H6A C6 H6C 109.5 . . ?
H6B C6 H6C 109.5 . . ?
C5 C7 H7A 109.5 . . ?
C5 C7 H7B 109.5 . . ?
H7A C7 H7B 109.5 . . ?
C5 C7 H7C 109.5 . . ?
H7A C7 H7C 109.5 . . ?
H7B C7 H7C 109.5 . . ?
C5 C8 H8A 109.5 . . ?
C5 C8 H8B 109.5 . . ?
H8A C8 H8B 109.5 . . ?
C5 C8 H8C 109.5 . . ?
H8A C8 H8C 109.5 . . ?
H8B C8 H8C 109.5 . . ?
C11 C9 C10 110.4(11) . . ?
C11 C9 C12 105.2(6) . . ?
C10 C9 C12 108.3(11) . . ?
C11 C9 P1 110.4(10) . . ?
C10 C9 P1 115.9(6) . . ?
C12 C9 P1 105.8(9) . . ?
C9 C10 H10A 109.5 . . ?
C9 C10 H10B 109.5 . . ?
H10A C10 H10B 109.5 . . ?
C9 C10 H10C 109.5 . . ?
H10A C10 H10C 109.5 . . ?
H10B C10 H10C 109.5 . . ?
C9 C11 H11A 109.5 . . ?
C9 C11 H11B 109.5 . . ?
H11A C11 H11B 109.5 . . ?
C9 C11 H11C 109.5 . . ?
H11A C11 H11C 109.5 . . ?
H11B C11 H11C 109.5 . . ?
C9 C12 H12A 109.5 . . ?
C9 C12 H12B 109.5 . . ?
H12A C12 H12B 109.5 . . ?
C9 C12 H12C 109.5 . . ?
H12A C12 H12C 109.5 . . ?
H12B C12 H12C 109.5 . . ?
C16 C13 C14 108.9(5) . . ?
C16 C13 C15 108.5(5) . . ?
C14 C13 C15 104.8(5) . . ?
C16 C13 P2 114.9(4) . . ?
C14 C13 P2 109.6(4) . . ?
C15 C13 P2 109.7(4) . . ?
C13 C14 H14A 109.5 . . ?
C13 C14 H14B 109.5 . . ?
H14A C14 H14B 109.5 . . ?
C13 C14 H14C 109.5 . . ?
H14A C14 H14C 109.5 . . ?
H14B C14 H14C 109.5 . . ?
C13 C15 H15A 109.5 . . ?
C13 C15 H15B 109.5 . . ?
H15A C15 H15B 109.5 . . ?
C13 C15 H15C 109.5 . . ?
H15A C15 H15C 109.5 . . ?
H15B C15 H15C 109.5 . . ?
C13 C16 H16A 109.5 . . ?
C13 C16 H16B 109.5 . . ?
H16A C16 H16B 109.5 . . ?
C13 C16 H16C 109.5 . . ?
H16A C16 H16C 109.5 . . ?
H16B C16 H16C 109.5 . . ?
C19 C17 C18 106.9(9) . . ?
C19 C17 C20 109.0(11) . . ?
C18 C17 C20 107.1(10) . . ?
C19 C17 P2 111.7(10) . . ?
C18 C17 P2 108.8(9) . . ?
C20 C17 P2 113.0(8) . . ?
C17 C18 H18A 109.5 . . ?
C17 C18 H18B 109.5 . . ?
H18A C18 H18B 109.5 . . ?
C17 C18 H18C 109.5 . . ?
H18A C18 H18C 109.5 . . ?
H18B C18 H18C 109.5 . . ?
C17 C19 H19A 109.5 . . ?
C17 C19 H19B 109.5 . . ?
H19A C19 H19B 109.5 . . ?
C17 C19 H19C 109.5 . . ?
H19A C19 H19C 109.5 . . ?
H19B C19 H19C 109.5 . . ?
C17 C20 H20A 109.5 . . ?
C17 C20 H20B 109.5 . . ?
H20A C20 H20B 109.5 . . ?
C17 C20 H20C 109.5 . . ?
H20A C20 H20C 109.5 . . ?
H20B C20 H20C 109.5 . . ?
C24 C21 C22 109.3(5) . . ?
C24 C21 C23 109.2(6) . . ?
C22 C21 C23 104.9(5) . . ?
C24 C21 P2 115.2(5) . . ?
C22 C21 P2 110.3(4) . . ?
C23 C21 P2 107.5(4) . . ?
C21 C22 H22A 109.5 . . ?
C21 C22 H22B 109.5 . . ?
H22A C22 H22B 109.5 . . ?
C21 C22 H22C 109.5 . . ?
H22A C22 H22C 109.5 . . ?
H22B C22 H22C 109.5 . . ?
C21 C23 H23A 109.5 . . ?
C21 C23 H23B 109.5 . . ?
H23A C23 H23B 109.5 . . ?
C21 C23 H23C 109.5 . . ?
H23A C23 H23C 109.5 . . ?
H23B C23 H23C 109.5 . . ?
C21 C24 H24A 109.5 . . ?
C21 C24 H24B 109.5 . . ?
H24A C24 H24B 109.5 . . ?
C21 C24 H24C 109.5 . . ?
H24A C24 H24C 109.5 . . ?
H24B C24 H24C 109.5 . . ?
F4 B1 F1 113.4(10) . . ?
F2A B1 F3A 115(2) . . ?
F4 B1 F3 110.1(8) . . ?
F1 B1 F3 112.6(8) . . ?
F2A B1 F1A 111.0(18) . . ?
F3A B1 F1A 99(2) . . ?
F2A B1 F4A 116.5(18) . . ?
F3A B1 F4A 110.5(16) . . ?
F1A B1 F4A 103.0(17) . . ?
F4 B1 F2 107.0(8) . . ?
F1 B1 F2 107.3(8) . . ?
F3 B1 F2 106.0(8) . . ?
Cl1X C1X Cl2X 115.3(6) . . ?
Cl1W C1X Cl2W 108.0(7) . . ?
Cl1X C1X H1X1 108.5 . . ?
Cl2X C1X H1X1 108.5 . . ?
Cl1X C1X H1X2 108.5 . . ?
Cl2X C1X H1X2 108.5 . . ?
H1X1 C1X H1X2 107.5 . . ?
Cl2Y C1Y Cl1Z 122.8(8) . . ?
Cl2Y C1Y Cl1Y 109.3(8) . . ?
Cl2Y C1Y H1Y1 109.8 . . ?
Cl1Y C1Y H1Y1 109.8 . . ?
Cl2Y C1Y H1Y2 109.8 . . ?
Cl1Y C1Y H1Y2 109.8 . . ?
H1Y1 C1Y H1Y2 108.3 . . ?

loop_
_geom_torsion_atom_site_label_1
_geom_torsion_atom_site_label_2
_geom_torsion_atom_site_label_3
_geom_torsion_atom_site_label_4
_geom_torsion
_geom_torsion_site_symmetry_1
_geom_torsion_site_symmetry_2
_geom_torsion_site_symmetry_3
_geom_torsion_site_symmetry_4
_geom_torsion_publ_flag
C9 P1 C1 C4 47.2(7) . . . . ?
C5 P1 C1 C4 168.4(4) . . . . ?
Pt1 P1 C1 C4 -67.8(4) . . . . ?
C9 P1 C1 C2 -74.6(6) . . . . ?
C5 P1 C1 C2 46.6(5) . . . . ?
Pt1 P1 C1 C2 170.4(4) . . . . ?
C9 P1 C1 C3 162.7(6) . . . . ?
C5 P1 C1 C3 -76.1(4) . . . . ?
Pt1 P1 C1 C3 47.7(4) . . . . ?
C21 P2 C13 C16 46.3(5) . . . . ?
C17 P2 C13 C16 -76.2(6) . . . . ?
Pt1 P2 C13 C16 163.3(4) . . . . ?
C21 P2 C13 C14 -76.7(4) . . . . ?
C17 P2 C13 C14 160.9(5) . . . . ?
Pt1 P2 C13 C14 40.3(4) . . . . ?
C21 P2 C13 C15 168.8(4) . . . . ?
C17 P2 C13 C15 46.4(6) . . . . ?
Pt1 P2 C13 C15 -74.2(4) . . . . ?
C21 P2 C17 C19 45.2(9) . . . . ?
C13 P2 C17 C19 167.3(6) . . . . ?
Pt1 P2 C17 C19 -70.2(8) . . . . ?
C21 P2 C17 C18 163.0(8) . . . . ?
C13 P2 C17 C18 -74.9(10) . . . . ?
Pt1 P2 C17 C18 47.6(11) . . . . ?
C21 P2 C17 C20 -78.2(10) . . . . ?
C13 P2 C17 C20 43.9(10) . . . . ?
Pt1 P2 C17 C20 166.4(8) . . . . ?
C17 P2 C21 C24 44.1(7) . . . . ?
C13 P2 C21 C24 -78.9(5) . . . . ?
Pt1 P2 C21 C24 160.8(4) . . . . ?
C17 P2 C21 C22 168.4(7) . . . . ?
C13 P2 C21 C22 45.4(5) . . . . ?
Pt1 P2 C21 C22 -74.9(4) . . . . ?
C17 P2 C21 C23 -77.8(7) . . . . ?
C13 P2 C21 C23 159.2(4) . . . . ?
Pt1 P2 C21 C23 38.9(5) . . . . ?

_refine_diff_density_max         1.089
_refine_diff_density_min         -0.839
_refine_diff_density_rms         0.077

_shelx_res_file                  
;

    tech14.res created by SHELXL-2014/7


TITL tech14 in Cc
CELL 0.71073  11.1587  19.7667  16.9439  90.000  96.666  90.000
ZERR    4.00   0.0003   0.0005   0.0005   0.000   0.001   0.000
LATT -7
SYMM X, -Y, 0.5+Z
SFAC C H B F P CL PT
UNIT 104 236 4 16 8 16 4
TEMP -123.150
SIZE 0.124 0.198 0.242
REM Tmax: 0.7191 Tmin: 0.4984 (numerical)
REM prism, yellow
OMIT -2 57
OMIT 2 0 0
OMIT -2 0 0
L.S. 14
BOND $H
CONF
ACTA
WPDB -1
FMAP 2
PLAN 20
TWIN -1 0 0 0 -1 0 0 0 -1
ISOR 0.07 F1 > F4A $CL C1X C1Y

WGHT    0.028000    1.186800
BASF   0.50202
FVAR       0.06669   0.63841   0.64857   0.68163
MOLE 1
PT1   7    0.384207    0.507923    0.443106    11.00000    0.02088    0.02409 =
         0.02447    0.00321    0.00539    0.00011
H1    2    0.398244    0.484142    0.500816    11.00000    0.01901
P1    5    0.210279    0.448444    0.400401    11.00000    0.02299    0.02868 =
         0.02315    0.00081    0.00575   -0.00155
P2    5    0.559155    0.566550    0.486104    11.00000    0.02126    0.02582 =
         0.02393    0.00363    0.00447   -0.00032
C1    1    0.250700    0.369752    0.345795    11.00000    0.03721    0.02972 =
         0.03229   -0.00305    0.01239   -0.00431
C2    1    0.146841    0.319517    0.326050    11.00000    0.05573    0.03377 =
         0.04048   -0.00545    0.00875   -0.01061
AFIX 137
H2A   2    0.079586    0.342294    0.294378    11.00000   -1.50000
H2B   2    0.119942    0.302599    0.375434    11.00000   -1.50000
H2C   2    0.174614    0.281550    0.295716    11.00000   -1.50000
AFIX   0
C3    1    0.355689    0.332700    0.394789    11.00000    0.04054    0.04203 =
         0.05351   -0.00749    0.01347    0.00752
AFIX 137
H3A   2    0.374420    0.291095    0.367249    11.00000   -1.50000
H3B   2    0.332523    0.321367    0.447247    11.00000   -1.50000
H3C   2    0.426925    0.362062    0.401043    11.00000   -1.50000
AFIX   0
C4    1    0.298283    0.389013    0.267863    11.00000    0.06053    0.03926 =
         0.04244   -0.00596    0.02794   -0.00958
AFIX 137
H4A   2    0.327145    0.348349    0.242898    11.00000   -1.50000
H4B   2    0.364911    0.421241    0.278636    11.00000   -1.50000
H4C   2    0.233319    0.409807    0.232058    11.00000   -1.50000
AFIX   0
C5    1    0.121797    0.424619    0.485664    11.00000    0.03212    0.03769 =
         0.02973    0.00565    0.01236   -0.00083
C6    1    0.184662    0.364471    0.531766    11.00000    0.04688    0.04387 =
         0.03816    0.00979    0.01631    0.00676
AFIX 137
H6A   2    0.142954    0.354307    0.578179    11.00000   -1.50000
H6B   2    0.268858    0.376254    0.549300    11.00000   -1.50000
H6C   2    0.182037    0.324715    0.497052    11.00000   -1.50000
AFIX   0
C7    1   -0.009173    0.405704    0.460462    11.00000    0.03302    0.04629 =
         0.05377    0.00842    0.02195   -0.00407
AFIX 137
H7A   2   -0.048495    0.394498    0.507583    11.00000   -1.50000
H7B   2   -0.012465    0.366466    0.424922    11.00000   -1.50000
H7C   2   -0.050952    0.443961    0.432640    11.00000   -1.50000
AFIX   0
C8    1    0.128101    0.483617    0.545378    11.00000    0.05084    0.04783 =
         0.03272    0.00024    0.01503    0.00666
AFIX 137
H8A   2    0.082328    0.522182    0.521272    11.00000   -1.50000
H8B   2    0.212465    0.496893    0.559575    11.00000   -1.50000
H8C   2    0.093520    0.469314    0.593283    11.00000   -1.50000
AFIX   0
C9    1    0.117103    0.508835    0.330782    11.00000    0.02689    0.03366 =
         0.03069   -0.00181    0.00636   -0.00404
C10   1    0.020636    0.476296    0.271355    11.00000    0.04855    0.05081 =
         0.04197    0.00306   -0.01317   -0.00207
AFIX 137
H10A  2   -0.033276    0.448795    0.299979    11.00000   -1.50000
H10B  2    0.059424    0.447492    0.234668    11.00000   -1.50000
H10C  2   -0.026113    0.511733    0.241302    11.00000   -1.50000
AFIX   0
C11   1    0.061988    0.563551    0.377690    11.00000    0.03663    0.03771 =
         0.04262    0.00555   -0.00042    0.00591
AFIX 137
H11A  2    0.024744    0.598021    0.341158    11.00000   -1.50000
H11B  2    0.125082    0.584453    0.414877    11.00000   -1.50000
H11C  2    0.000471    0.543590    0.407392    11.00000   -1.50000
AFIX   0
C12   1    0.209214    0.546404    0.283186    11.00000    0.06316    0.04160 =
         0.05792    0.01025    0.02457   -0.00696
AFIX 137
H12A  2    0.167173    0.581690    0.250065    11.00000   -1.50000
H12B  2    0.245619    0.513969    0.249276    11.00000   -1.50000
H12C  2    0.272513    0.567070    0.320423    11.00000   -1.50000
AFIX   0
C13   1    0.644658    0.590385    0.400044    11.00000    0.02648    0.03169 =
         0.03171    0.00694    0.00976    0.00119
C14   1    0.555082    0.613195    0.329116    11.00000    0.03906    0.05372 =
         0.03404    0.01210    0.01455    0.01343
AFIX 137
H14A  2    0.519381    0.656669    0.341478    11.00000   -1.50000
H14B  2    0.491175    0.579262    0.318692    11.00000   -1.50000
H14C  2    0.597642    0.618182    0.282007    11.00000   -1.50000
AFIX   0
C15   1    0.706696    0.526858    0.369956    11.00000    0.03925    0.04420 =
         0.03660    0.00249    0.01335    0.00797
AFIX 137
H15A  2    0.647812    0.490037    0.361390    11.00000   -1.50000
H15B  2    0.773081    0.512930    0.409609    11.00000   -1.50000
H15C  2    0.738458    0.537404    0.319827    11.00000   -1.50000
AFIX   0
C16   1    0.740490    0.645811    0.418517    11.00000    0.03496    0.03771 =
         0.06025    0.00806    0.01814   -0.00490
AFIX 137
H16A  2    0.783995    0.652701    0.372136    11.00000   -1.50000
H16B  2    0.797478    0.631944    0.464032    11.00000   -1.50000
H16C  2    0.701077    0.688115    0.431158    11.00000   -1.50000
AFIX   0
C17   1    0.654030    0.511648    0.560530    11.00000    0.03844    0.03453 =
         0.03028   -0.00114   -0.00913    0.00369
C18   1    0.660297    0.439049    0.525606    11.00000    0.04930    0.03812 =
         0.04932    0.00894   -0.00132    0.00633
AFIX 137
H18A  2    0.712323    0.410688    0.562635    11.00000   -1.50000
H18B  2    0.693467    0.441210    0.474587    11.00000   -1.50000
H18C  2    0.579045    0.419553    0.517612    11.00000   -1.50000
AFIX   0
C19   1    0.598832    0.505227    0.637240    11.00000    0.05548    0.05026 =
         0.03078    0.01310    0.00284   -0.00021
AFIX 137
H19A  2    0.513906    0.492111    0.625733    11.00000   -1.50000
H19B  2    0.604352    0.548735    0.665157    11.00000   -1.50000
H19C  2    0.642339    0.470659    0.670716    11.00000   -1.50000
AFIX   0
C20   1    0.787111    0.537545    0.579201    11.00000    0.03298    0.06451 =
         0.05476    0.01297   -0.01256   -0.00215
AFIX 137
H20A  2    0.786789    0.583344    0.601326    11.00000   -1.50000
H20B  2    0.825784    0.538222    0.530151    11.00000   -1.50000
H20C  2    0.831942    0.507257    0.617796    11.00000   -1.50000
AFIX   0
C21   1    0.509627    0.645617    0.535865    11.00000    0.04224    0.03139 =
         0.03067    0.00008    0.01186    0.00438
C22   1    0.455645    0.696420    0.473484    11.00000    0.04519    0.03225 =
         0.04998    0.00420    0.01874    0.01162
AFIX 137
H22A  2    0.419893    0.734242    0.499932    11.00000   -1.50000
H22B  2    0.393184    0.674109    0.437110    11.00000   -1.50000
H22C  2    0.519279    0.713453    0.443451    11.00000   -1.50000
AFIX   0
C23   1    0.404013    0.625887    0.582578    11.00000    0.07744    0.05835 =
         0.06480    0.01775    0.05361    0.02314
AFIX 137
H23A  2    0.373847    0.666333    0.607281    11.00000   -1.50000
H23B  2    0.432171    0.593009    0.623909    11.00000   -1.50000
H23C  2    0.338989    0.605795    0.546195    11.00000   -1.50000
AFIX   0
C24   1    0.607279    0.680269    0.591818    11.00000    0.10239    0.03804 =
         0.04308   -0.01423   -0.00531   -0.00591
AFIX 137
H24A  2    0.675230    0.692089    0.562669    11.00000   -1.50000
H24B  2    0.635073    0.649569    0.635560    11.00000   -1.50000
H24C  2    0.574424    0.721464    0.613258    11.00000   -1.50000
AFIX   0
MOLE 2
B1    3    0.885964    0.327853    0.687037    11.00000    0.04424    0.02967 =
         0.03645    0.00214    0.00496    0.00559
PART 1
F1    4    0.829594    0.383828    0.711638    41.00000    0.06599    0.05078 =
         0.05671   -0.01774   -0.00798    0.02226
F2    4    1.011629    0.342133    0.694559    41.00000    0.04242    0.09278 =
         0.06411   -0.01376    0.00876   -0.00482
F3    4    0.852947    0.313439    0.607096    41.00000    0.06637    0.05455 =
         0.03929   -0.00908    0.00049    0.01058
F4    4    0.871420    0.272544    0.731587    41.00000    0.13972    0.05415 =
         0.06800    0.02593    0.02146    0.00174
PART 2
F1A   4    0.779823    0.359466    0.705499   -41.00000    0.07203    0.11721 =
         0.03504   -0.01754    0.00608    0.04310
F2A   4    0.954677    0.368321    0.665163   -41.00000    0.13044    0.10310 =
         0.06188    0.01304    0.02066   -0.07552
F3A   4    0.834884    0.283875    0.628960   -41.00000    0.07356    0.06881 =
         0.12419   -0.04597   -0.00722    0.00436
F4A   4    0.925631    0.292262    0.757254   -41.00000    0.10905    0.07486 =
         0.08444    0.02912   -0.02777    0.03330
PART 0
MOLE 3
C1X   1    0.673538    0.264307    0.309836    11.00000    0.08781    0.08637 =
         0.07425   -0.01737    0.01609   -0.01862
AFIX  23
H1X1  2    0.601347    0.263485    0.269922    11.00000   -1.20000
H1X2  2    0.661037    0.230346    0.351039    11.00000   -1.20000
AFIX   0
PART 1
CL1X  6    0.683051    0.338271    0.350964    31.00000    0.09110    0.21658 =
         0.44469   -0.26223    0.07411   -0.03417
CL2X  6    0.796808    0.240340    0.264015    31.00000    0.06288    0.08838 =
         0.06862    0.00360    0.00449    0.03266
PART 2
CL1W  6    0.647772    0.248098    0.402618   -31.00000    0.09954    0.11782 =
         0.10392    0.03753   -0.00047    0.03115
CL2W  6    0.730021    0.348409    0.306616   -31.00000    0.30319    0.08951 =
         0.09291    0.04629   -0.12064   -0.11015
PART 0
MOLE 4
C1Y   1    0.588324    0.250896    0.594149    11.00000    0.13064    0.06354 =
         0.13822   -0.02600   -0.01438   -0.00679
AFIX  23
H1Y1  2    0.663117    0.255773    0.631299    11.00000   -1.20000
H1Y2  2    0.602842    0.270479    0.542327    11.00000   -1.20000
AFIX   0
PART 1
CL1Y  6    0.551165    0.165769    0.582471    21.00000    0.10920    0.06061 =
         0.11910   -0.01470   -0.02161   -0.00657
PART 2
CL1Z  6    0.565280    0.191887    0.518663   -21.00000    0.09309    0.07575 =
         0.11671   -0.04497   -0.01337    0.00424
PART 0
CL2Y  6    0.476453    0.291538    0.629437    11.00000    0.16350    0.15554 =
         0.10880   -0.01642   -0.01386    0.07493

HKLF 4

REM  tech14 in Cc
REM R1 =  0.0239 for    8774 Fo > 4sig(Fo)  and  0.0269 for all    9210 data
REM    432 parameters refined using    104 restraints

END

WGHT      0.0280      1.1928

REM Highest difference peak  1.089,  deepest hole -0.839,  1-sigma level  0.077
Q1    1   0.2663  0.3016  0.2564  11.00000  0.05    0.96
Q2    1   0.4130  0.2808  0.6676  11.00000  0.05    0.79
Q3    1   0.4444  0.2420  0.6254  11.00000  0.05    0.65
Q4    1   0.4331  0.5178  0.4850  11.00000  0.05    0.62
Q5    1   0.3346  0.5160  0.3992  11.00000  0.05    0.56
Q6    1   0.8156  0.2879  0.2710  11.00000  0.05    0.56
Q7    1   0.6625  0.3520  0.3208  11.00000  0.05    0.49
Q8    1   0.7028  0.3143  0.3878  11.00000  0.05    0.46
Q9    1   0.1014  0.3530  0.5589  11.00000  0.05    0.45
Q10   1   0.7803  0.3177  0.3156  11.00000  0.05    0.45
Q11   1   0.8526  0.2386  0.2185  11.00000  0.05    0.44
Q12   1   0.8202  0.2570  0.7584  11.00000  0.05    0.43
Q13   1   0.8585  0.2179  0.7243  11.00000  0.05    0.43
Q14   1   0.4038  0.5535  0.4267  11.00000  0.05    0.41
Q15   1   0.3622  0.5551  0.4595  11.00000  0.05    0.38
Q16   1   0.9601  0.2883  0.6099  11.00000  0.05    0.38
Q17   1   0.7406  0.3711  0.2943  11.00000  0.05    0.35
Q18   1   0.0250  0.3683  0.5920  11.00000  0.05    0.35
Q19   1  -0.0019  0.3209  0.5698  11.00000  0.05    0.34
Q20   1   0.3624  0.4766  0.3927  11.00000  0.05    0.34
;
_shelx_res_checksum              36996
